# Supplementary material for: Computationally designed mRNA-launched protein nanoparticle vaccines
Source: bioRxiv. 2024 Jul 23:2024.07.22.604655. Preprint. [Version 1] doi: 10.1101/2024.07.22.604655 (PMC11291046; doi:10.1101/2024.07.22.604655)
Supplement: Supplement 1 [file media-1.xlsx]

## Sheet: Fig. 2b
Week 2							Week 5
Ordinary one-way ANOVA							Ordinary one-way ANOVA
Tukey's multiple comparisons test	Mean Diff.	95.00% CI of diff.	Below threshold?	Summary	Adjusted P Value		Tukey's multiple comparisons test	Mean Diff.	95.00% CI of diff.	Below threshold?	Summary	Adjusted P Value
mRNA Membrane-anchored S-2P 5 ug vs. mRNA Membrane-anchored S-2P 1 ug	865.4	-892.3 to 2623	No	ns	0.9171		mRNA Membrane-anchored S-2P 5 ug vs. mRNA Membrane-anchored S-2P 1 ug	51040	17365 to 84716	Yes	****	<0.0001
mRNA Membrane-anchored S-2P 5 ug vs. mRNA Membrane-anchored S-2P 0.2 ug	2265	507.6 to 4023	Yes	**	0.0018		mRNA Membrane-anchored S-2P 5 ug vs. mRNA Membrane-anchored S-2P 0.2 ug	63243	29568 to 96918	Yes	****	<0.0001
mRNA Membrane-anchored S-2P 5 ug vs. mRNA Rpk9-I3-01NS 5 ug	-9775	-11532 to -8017	Yes	****	<0.0001		mRNA Membrane-anchored S-2P 5 ug vs. mRNA Rpk9-I3-01NS 5 ug	-170462	-204138 to -136787	Yes	****	<0.0001
mRNA Membrane-anchored S-2P 5 ug vs. mRNA Rpk9-I3-01NS 1 ug	-4397	-6155 to -2639	Yes	****	<0.0001		mRNA Membrane-anchored S-2P 5 ug vs. mRNA Rpk9-I3-01NS 1 ug	-29450	-63125 to 4226	No	ns	0.1552
mRNA Membrane-anchored S-2P 5 ug vs. mRNA Rpk9-I3-01NS 0.2 ug	146.9	-1611 to 1905	No	ns	>0.9999		mRNA Membrane-anchored S-2P 5 ug vs. mRNA Rpk9-I3-01NS 0.2 ug	4345	-29331 to 38020	No	ns	>0.9999
mRNA Membrane-anchored S-2P 5 ug vs. mRNA Rpk9-I53-50A 5 ug	1774	15.83 to 3531	Yes	*	0.0457		mRNA Membrane-anchored S-2P 5 ug vs. mRNA Rpk9-I53-50A 5 ug	19133	-14542 to 52808	No	ns	0.7974
mRNA Membrane-anchored S-2P 5 ug vs. mRNA Rpk9-I53-50A 1 ug	2217	459.7 to 3975	Yes	**	0.0025		mRNA Membrane-anchored S-2P 5 ug vs. mRNA Rpk9-I53-50A 1 ug	47952	14277 to 81627	Yes	***	0.0003
mRNA Membrane-anchored S-2P 5 ug vs. mRNA Rpk9-I53-50A 0.2 ug	2521	763.3 to 4279	Yes	***	0.0002		mRNA Membrane-anchored S-2P 5 ug vs. mRNA Rpk9-I53-50A 0.2 ug	62897	29222 to 96572	Yes	****	<0.0001
mRNA Membrane-anchored S-2P 5 ug vs. Protein S-2P-foldon	2326	568.2 to 4084	Yes	**	0.0011		mRNA Membrane-anchored S-2P 5 ug vs. Protein S-2P-foldon	28474	-5201 to 62150	No	ns	0.1948
mRNA Membrane-anchored S-2P 5 ug vs. Protein Rpk9-I53-50A	2716	958.3 to 4474	Yes	****	<0.0001		mRNA Membrane-anchored S-2P 5 ug vs. Protein Rpk9-I53-50A	41290	7615 to 74965	Yes	**	0.0039
mRNA Membrane-anchored S-2P 5 ug vs. Protein Rpk9-I53-50	-213.8	-1971 to 1544	No	ns	>0.9999		mRNA Membrane-anchored S-2P 5 ug vs. Protein Rpk9-I53-50	-2987	-36662 to 30688	No	ns	>0.9999
mRNA Membrane-anchored S-2P 5 ug vs. Protein Rpk9-I3-01NS	1782	24.51 to 3540	Yes	*	0.0435		mRNA Membrane-anchored S-2P 5 ug vs. Protein Rpk9-I3-01NS	27976	-5699 to 61651	No	ns	0.2176
mRNA Membrane-anchored S-2P 5 ug vs. Empty LNP	2640	486.9 to 4792	Yes	**	0.0039		mRNA Membrane-anchored S-2P 5 ug vs. Empty LNP	74606	33362 to 115850	Yes	****	<0.0001
mRNA Membrane-anchored S-2P 1 ug vs. mRNA Membrane-anchored S-2P 0.2 ug	1400	-357.8 to 3158	No	ns	0.2773		mRNA Membrane-anchored S-2P 1 ug vs. mRNA Membrane-anchored S-2P 0.2 ug	12202	-21473 to 45878	No	ns	0.9933
mRNA Membrane-anchored S-2P 1 ug vs. mRNA Rpk9-I3-01NS 5 ug	-10640	-12398 to -8882	Yes	****	<0.0001		mRNA Membrane-anchored S-2P 1 ug vs. mRNA Rpk9-I3-01NS 5 ug	-221503	-255178 to -187827	Yes	****	<0.0001
mRNA Membrane-anchored S-2P 1 ug vs. mRNA Rpk9-I3-01NS 1 ug	-5263	-7020 to -3505	Yes	****	<0.0001		mRNA Membrane-anchored S-2P 1 ug vs. mRNA Rpk9-I3-01NS 1 ug	-80490	-114165 to -46815	Yes	****	<0.0001
mRNA Membrane-anchored S-2P 1 ug vs. mRNA Rpk9-I3-01NS 0.2 ug	-718.5	-2476 to 1039	No	ns	0.9803		mRNA Membrane-anchored S-2P 1 ug vs. mRNA Rpk9-I3-01NS 0.2 ug	-46696	-80371 to -13020	Yes	***	0.0005
mRNA Membrane-anchored S-2P 1 ug vs. mRNA Rpk9-I53-50A 5 ug	908.1	-849.6 to 2666	No	ns	0.8856		mRNA Membrane-anchored S-2P 1 ug vs. mRNA Rpk9-I53-50A 5 ug	-31907	-65582 to 1768	No	ns	0.0826
mRNA Membrane-anchored S-2P 1 ug vs. mRNA Rpk9-I53-50A 1 ug	1352	-405.7 to 3110	No	ns	0.3313		mRNA Membrane-anchored S-2P 1 ug vs. mRNA Rpk9-I53-50A 1 ug	-3088	-36763 to 30587	No	ns	>0.9999
mRNA Membrane-anchored S-2P 1 ug vs. mRNA Rpk9-I53-50A 0.2 ug	1656	-102.1 to 3413	No	ns	0.0869		mRNA Membrane-anchored S-2P 1 ug vs. mRNA Rpk9-I53-50A 0.2 ug	11857	-21819 to 45532	No	ns	0.9949
mRNA Membrane-anchored S-2P 1 ug vs. Protein S-2P-foldon	1460	-297.2 to 3218	No	ns	0.2174		mRNA Membrane-anchored S-2P 1 ug vs. Protein S-2P-foldon	-22566	-56241 to 11109	No	ns	0.5627
mRNA Membrane-anchored S-2P 1 ug vs. Protein Rpk9-I53-50A	1851	92.91 to 3608	Yes	*	0.0291		mRNA Membrane-anchored S-2P 1 ug vs. Protein Rpk9-I53-50A	-9750	-43425 to 23925	No	ns	0.9993
mRNA Membrane-anchored S-2P 1 ug vs. Protein Rpk9-I53-50	-1079	-2837 to 678.5	No	ns	0.6986		mRNA Membrane-anchored S-2P 1 ug vs. Protein Rpk9-I53-50	-54028	-87703 to -20352	Yes	****	<0.0001
mRNA Membrane-anchored S-2P 1 ug vs. Protein Rpk9-I3-01NS	916.8	-840.9 to 2674	No	ns	0.8783		mRNA Membrane-anchored S-2P 1 ug vs. Protein Rpk9-I3-01NS	-23064	-56739 to 10611	No	ns	0.5262
mRNA Membrane-anchored S-2P 1 ug vs. Empty LNP	1774	-378.6 to 3927	No	ns	0.2284		mRNA Membrane-anchored S-2P 1 ug vs. Empty LNP	23566	-17678 to 64809	No	ns	0.7911
mRNA Membrane-anchored S-2P 0.2 ug vs. mRNA Rpk9-I3-01NS 5 ug	-12040	-13798 to -10282	Yes	****	<0.0001		mRNA Membrane-anchored S-2P 0.2 ug vs. mRNA Rpk9-I3-01NS 5 ug	-233705	-267380 to -200030	Yes	****	<0.0001
mRNA Membrane-anchored S-2P 0.2 ug vs. mRNA Rpk9-I3-01NS 1 ug	-6662	-8420 to -4905	Yes	****	<0.0001		mRNA Membrane-anchored S-2P 0.2 ug vs. mRNA Rpk9-I3-01NS 1 ug	-92692	-126368 to -59017	Yes	****	<0.0001
mRNA Membrane-anchored S-2P 0.2 ug vs. mRNA Rpk9-I3-01NS 0.2 ug	-2118	-3876 to -360.7	Yes	**	0.0051		mRNA Membrane-anchored S-2P 0.2 ug vs. mRNA Rpk9-I3-01NS 0.2 ug	-58898	-92573 to -25223	Yes	****	<0.0001
mRNA Membrane-anchored S-2P 0.2 ug vs. mRNA Rpk9-I53-50A 5 ug	-491.8	-2249 to 1266	No	ns	0.9995		mRNA Membrane-anchored S-2P 0.2 ug vs. mRNA Rpk9-I53-50A 5 ug	-44110	-77785 to -10434	Yes	**	0.0013
mRNA Membrane-anchored S-2P 0.2 ug vs. mRNA Rpk9-I53-50A 1 ug	-47.91	-1806 to 1710	No	ns	>0.9999		mRNA Membrane-anchored S-2P 0.2 ug vs. mRNA Rpk9-I53-50A 1 ug	-15291	-48966 to 18385	No	ns	0.9541
mRNA Membrane-anchored S-2P 0.2 ug vs. mRNA Rpk9-I53-50A 0.2 ug	255.7	-1502 to 2013	No	ns	>0.9999		mRNA Membrane-anchored S-2P 0.2 ug vs. mRNA Rpk9-I53-50A 0.2 ug	-345.7	-34021 to 33330	No	ns	>0.9999
mRNA Membrane-anchored S-2P 0.2 ug vs. Protein S-2P-foldon	60.57	-1697 to 1818	No	ns	>0.9999		mRNA Membrane-anchored S-2P 0.2 ug vs. Protein S-2P-foldon	-34769	-68444 to -1093	Yes	*	0.036
mRNA Membrane-anchored S-2P 0.2 ug vs. Protein Rpk9-I53-50A	450.7	-1307 to 2208	No	ns	0.9998		mRNA Membrane-anchored S-2P 0.2 ug vs. Protein Rpk9-I53-50A	-21953	-55628 to 11723	No	ns	0.6077
mRNA Membrane-anchored S-2P 0.2 ug vs. Protein Rpk9-I53-50	-2479	-4237 to -721.4	Yes	***	0.0003		mRNA Membrane-anchored S-2P 0.2 ug vs. Protein Rpk9-I53-50	-66230	-99905 to -32555	Yes	****	<0.0001
mRNA Membrane-anchored S-2P 0.2 ug vs. Protein Rpk9-I3-01NS	-483.1	-2241 to 1275	No	ns	0.9996		mRNA Membrane-anchored S-2P 0.2 ug vs. Protein Rpk9-I3-01NS	-35267	-68942 to -1591	Yes	*	0.0308
mRNA Membrane-anchored S-2P 0.2 ug vs. Empty LNP	374.3	-1778 to 2527	No	ns	>0.9999		mRNA Membrane-anchored S-2P 0.2 ug vs. Empty LNP	11363	-29880 to 52607	No	ns	0.9996
mRNA Rpk9-I3-01NS 5 ug vs. mRNA Rpk9-I3-01NS 1 ug	5378	3620 to 7135	Yes	****	<0.0001		mRNA Rpk9-I3-01NS 5 ug vs. mRNA Rpk9-I3-01NS 1 ug	141013	107337 to 174688	Yes	****	<0.0001
mRNA Rpk9-I3-01NS 5 ug vs. mRNA Rpk9-I3-01NS 0.2 ug	9922	8164 to 11679	Yes	****	<0.0001		mRNA Rpk9-I3-01NS 5 ug vs. mRNA Rpk9-I3-01NS 0.2 ug	174807	141132 to 208482	Yes	****	<0.0001
mRNA Rpk9-I3-01NS 5 ug vs. mRNA Rpk9-I53-50A 5 ug	11548	9791 to 13306	Yes	****	<0.0001		mRNA Rpk9-I3-01NS 5 ug vs. mRNA Rpk9-I53-50A 5 ug	189596	155920 to 223271	Yes	****	<0.0001
mRNA Rpk9-I3-01NS 5 ug vs. mRNA Rpk9-I53-50A 1 ug	11992	10234 to 13750	Yes	****	<0.0001		mRNA Rpk9-I3-01NS 5 ug vs. mRNA Rpk9-I53-50A 1 ug	218415	184739 to 252090	Yes	****	<0.0001
mRNA Rpk9-I3-01NS 5 ug vs. mRNA Rpk9-I53-50A 0.2 ug	12296	10538 to 14053	Yes	****	<0.0001		mRNA Rpk9-I3-01NS 5 ug vs. mRNA Rpk9-I53-50A 0.2 ug	233359	199684 to 267035	Yes	****	<0.0001
mRNA Rpk9-I3-01NS 5 ug vs. Protein S-2P-foldon	12101	10343 to 13858	Yes	****	<0.0001		mRNA Rpk9-I3-01NS 5 ug vs. Protein S-2P-foldon	198937	165261 to 232612	Yes	****	<0.0001
mRNA Rpk9-I3-01NS 5 ug vs. Protein Rpk9-I53-50A	12491	10733 to 14248	Yes	****	<0.0001		mRNA Rpk9-I3-01NS 5 ug vs. Protein Rpk9-I53-50A	211753	178077 to 245428	Yes	****	<0.0001
mRNA Rpk9-I3-01NS 5 ug vs. Protein Rpk9-I53-50	9561	7803 to 11319	Yes	****	<0.0001		mRNA Rpk9-I3-01NS 5 ug vs. Protein Rpk9-I53-50	167475	133800 to 201150	Yes	****	<0.0001
mRNA Rpk9-I3-01NS 5 ug vs. Protein Rpk9-I3-01NS	11557	9799 to 13315	Yes	****	<0.0001		mRNA Rpk9-I3-01NS 5 ug vs. Protein Rpk9-I3-01NS	198439	164763 to 232114	Yes	****	<0.0001
mRNA Rpk9-I3-01NS 5 ug vs. Empty LNP	12414	10262 to 14567	Yes	****	<0.0001		mRNA Rpk9-I3-01NS 5 ug vs. Empty LNP	245068	203825 to 286312	Yes	****	<0.0001
mRNA Rpk9-I3-01NS 1 ug vs. mRNA Rpk9-I3-01NS 0.2 ug	4544	2786 to 6302	Yes	****	<0.0001		mRNA Rpk9-I3-01NS 1 ug vs. mRNA Rpk9-I3-01NS 0.2 ug	33794	119.0 to 67470	Yes	*	0.0483
mRNA Rpk9-I3-01NS 1 ug vs. mRNA Rpk9-I53-50A 5 ug	6171	4413 to 7928	Yes	****	<0.0001		mRNA Rpk9-I3-01NS 1 ug vs. mRNA Rpk9-I53-50A 5 ug	48583	14908 to 82258	Yes	***	0.0002
mRNA Rpk9-I3-01NS 1 ug vs. mRNA Rpk9-I53-50A 1 ug	6615	4857 to 8372	Yes	****	<0.0001		mRNA Rpk9-I3-01NS 1 ug vs. mRNA Rpk9-I53-50A 1 ug	77402	43727 to 111077	Yes	****	<0.0001
mRNA Rpk9-I3-01NS 1 ug vs. mRNA Rpk9-I53-50A 0.2 ug	6918	5160 to 8676	Yes	****	<0.0001		mRNA Rpk9-I3-01NS 1 ug vs. mRNA Rpk9-I53-50A 0.2 ug	92347	58671 to 126022	Yes	****	<0.0001
mRNA Rpk9-I3-01NS 1 ug vs. Protein S-2P-foldon	6723	4965 to 8481	Yes	****	<0.0001		mRNA Rpk9-I3-01NS 1 ug vs. Protein S-2P-foldon	57924	24249 to 91599	Yes	****	<0.0001
mRNA Rpk9-I3-01NS 1 ug vs. Protein Rpk9-I53-50A	7113	5355 to 8871	Yes	****	<0.0001		mRNA Rpk9-I3-01NS 1 ug vs. Protein Rpk9-I53-50A	70740	37065 to 104415	Yes	****	<0.0001
mRNA Rpk9-I3-01NS 1 ug vs. Protein Rpk9-I53-50	4183	2426 to 5941	Yes	****	<0.0001		mRNA Rpk9-I3-01NS 1 ug vs. Protein Rpk9-I53-50	26462	-7213 to 60138	No	ns	0.2977
mRNA Rpk9-I3-01NS 1 ug vs. Protein Rpk9-I3-01NS	6179	4422 to 7937	Yes	****	<0.0001		mRNA Rpk9-I3-01NS 1 ug vs. Protein Rpk9-I3-01NS	57426	23751 to 91101	Yes	****	<0.0001
mRNA Rpk9-I3-01NS 1 ug vs. Empty LNP	7037	4884 to 9189	Yes	****	<0.0001		mRNA Rpk9-I3-01NS 1 ug vs. Empty LNP	104056	62812 to 145299	Yes	****	<0.0001
mRNA Rpk9-I3-01NS 0.2 ug vs. mRNA Rpk9-I53-50A 5 ug	1627	-131.1 to 3384	No	ns	0.1008		mRNA Rpk9-I3-01NS 0.2 ug vs. mRNA Rpk9-I53-50A 5 ug	14789	-18887 to 48464	No	ns	0.9646
mRNA Rpk9-I3-01NS 0.2 ug vs. mRNA Rpk9-I53-50A 1 ug	2071	312.8 to 3828	Yes	**	0.0071		mRNA Rpk9-I3-01NS 0.2 ug vs. mRNA Rpk9-I53-50A 1 ug	43608	9932 to 77283	Yes	**	0.0016
mRNA Rpk9-I3-01NS 0.2 ug vs. mRNA Rpk9-I53-50A 0.2 ug	2374	616.4 to 4132	Yes	***	0.0008		mRNA Rpk9-I3-01NS 0.2 ug vs. mRNA Rpk9-I53-50A 0.2 ug	58552	24877 to 92228	Yes	****	<0.0001
mRNA Rpk9-I3-01NS 0.2 ug vs. Protein S-2P-foldon	2179	421.3 to 3937	Yes	**	0.0033		mRNA Rpk9-I3-01NS 0.2 ug vs. Protein S-2P-foldon	24130	-9546 to 57805	No	ns	0.4493
mRNA Rpk9-I3-01NS 0.2 ug vs. Protein Rpk9-I53-50A	2569	811.4 to 4327	Yes	***	0.0002		mRNA Rpk9-I3-01NS 0.2 ug vs. Protein Rpk9-I53-50A	36946	3270 to 70621	Yes	*	0.018
mRNA Rpk9-I3-01NS 0.2 ug vs. Protein Rpk9-I53-50	-360.7	-2118 to 1397	No	ns	>0.9999		mRNA Rpk9-I3-01NS 0.2 ug vs. Protein Rpk9-I53-50	-7332	-41007 to 26343	No	ns	>0.9999
mRNA Rpk9-I3-01NS 0.2 ug vs. Protein Rpk9-I3-01NS	1635	-122.4 to 3393	No	ns	0.0965		mRNA Rpk9-I3-01NS 0.2 ug vs. Protein Rpk9-I3-01NS	23632	-10044 to 57307	No	ns	0.4849
mRNA Rpk9-I3-01NS 0.2 ug vs. Empty LNP	2493	340.0 to 4645	Yes	**	0.009		mRNA Rpk9-I3-01NS 0.2 ug vs. Empty LNP	70261	29018 to 111505	Yes	****	<0.0001
mRNA Rpk9-I53-50A 5 ug vs. mRNA Rpk9-I53-50A 1 ug	443.9	-1314 to 2202	No	ns	0.9998		mRNA Rpk9-I53-50A 5 ug vs. mRNA Rpk9-I53-50A 1 ug	28819	-4856 to 62494	No	ns	0.1801
mRNA Rpk9-I53-50A 5 ug vs. mRNA Rpk9-I53-50A 0.2 ug	747.5	-1010 to 2505	No	ns	0.9727		mRNA Rpk9-I53-50A 5 ug vs. mRNA Rpk9-I53-50A 0.2 ug	43764	10089 to 77439	Yes	**	0.0015
mRNA Rpk9-I53-50A 5 ug vs. Protein S-2P-foldon	552.4	-1205 to 2310	No	ns	0.9983		mRNA Rpk9-I53-50A 5 ug vs. Protein S-2P-foldon	9341	-24334 to 43016	No	ns	0.9995
mRNA Rpk9-I53-50A 5 ug vs. Protein Rpk9-I53-50A	942.5	-815.2 to 2700	No	ns	0.8554		mRNA Rpk9-I53-50A 5 ug vs. Protein Rpk9-I53-50A	22157	-11518 to 55832	No	ns	0.5927
mRNA Rpk9-I53-50A 5 ug vs. Protein Rpk9-I53-50	-1987	-3745 to -229.6	Yes	*	0.0123		mRNA Rpk9-I53-50A 5 ug vs. Protein Rpk9-I53-50	-22120	-55796 to 11555	No	ns	0.5954
mRNA Rpk9-I53-50A 5 ug vs. Protein Rpk9-I3-01NS	8.68	-1749 to 1766	No	ns	>0.9999		mRNA Rpk9-I53-50A 5 ug vs. Protein Rpk9-I3-01NS	8843	-24832 to 42518	No	ns	0.9997
mRNA Rpk9-I53-50A 5 ug vs. Empty LNP	866.1	-1287 to 3019	No	ns	0.9828		mRNA Rpk9-I53-50A 5 ug vs. Empty LNP	55473	14229 to 96716	Yes	***	0.0008
mRNA Rpk9-I53-50A 1 ug vs. mRNA Rpk9-I53-50A 0.2 ug	303.6	-1454 to 2061	No	ns	>0.9999		mRNA Rpk9-I53-50A 1 ug vs. mRNA Rpk9-I53-50A 0.2 ug	14945	-18730 to 48620	No	ns	0.9615
mRNA Rpk9-I53-50A 1 ug vs. Protein S-2P-foldon	108.5	-1649 to 1866	No	ns	>0.9999		mRNA Rpk9-I53-50A 1 ug vs. Protein S-2P-foldon	-19478	-53153 to 14197	No	ns	0.7768
mRNA Rpk9-I53-50A 1 ug vs. Protein Rpk9-I53-50A	498.6	-1259 to 2256	No	ns	0.9994		mRNA Rpk9-I53-50A 1 ug vs. Protein Rpk9-I53-50A	-6662	-40337 to 27013	No	ns	>0.9999
mRNA Rpk9-I53-50A 1 ug vs. Protein Rpk9-I53-50	-2431	-4189 to -673.5	Yes	***	0.0005		mRNA Rpk9-I53-50A 1 ug vs. Protein Rpk9-I53-50	-50939	-84615 to -17264	Yes	****	<0.0001
mRNA Rpk9-I53-50A 1 ug vs. Protein Rpk9-I3-01NS	-435.2	-2193 to 1322	No	ns	0.9999		mRNA Rpk9-I53-50A 1 ug vs. Protein Rpk9-I3-01NS	-19976	-53651 to 13699	No	ns	0.7454
mRNA Rpk9-I53-50A 1 ug vs. Empty LNP	422.2	-1731 to 2575	No	ns	>0.9999		mRNA Rpk9-I53-50A 1 ug vs. Empty LNP	26654	-14590 to 67897	No	ns	0.6215
mRNA Rpk9-I53-50A 0.2 ug vs. Protein S-2P-foldon	-195.1	-1953 to 1563	No	ns	>0.9999		mRNA Rpk9-I53-50A 0.2 ug vs. Protein S-2P-foldon	-34423	-68098 to -747.5	Yes	*	0.04
mRNA Rpk9-I53-50A 0.2 ug vs. Protein Rpk9-I53-50A	195	-1563 to 1953	No	ns	>0.9999		mRNA Rpk9-I53-50A 0.2 ug vs. Protein Rpk9-I53-50A	-21607	-55282 to 12068	No	ns	0.6328
mRNA Rpk9-I53-50A 0.2 ug vs. Protein Rpk9-I53-50	-2735	-4492 to -977.1	Yes	****	<0.0001		mRNA Rpk9-I53-50A 0.2 ug vs. Protein Rpk9-I53-50	-65884	-99560 to -32209	Yes	****	<0.0001
mRNA Rpk9-I53-50A 0.2 ug vs. Protein Rpk9-I3-01NS	-738.8	-2497 to 1019	No	ns	0.9752		mRNA Rpk9-I53-50A 0.2 ug vs. Protein Rpk9-I3-01NS	-34921	-68596 to -1246	Yes	*	0.0343
mRNA Rpk9-I53-50A 0.2 ug vs. Empty LNP	118.5	-2034 to 2271	No	ns	>0.9999		mRNA Rpk9-I53-50A 0.2 ug vs. Empty LNP	11709	-29535 to 52952	No	ns	0.9994
Protein S-2P-foldon vs. Protein Rpk9-I53-50A	390.1	-1368 to 2148	No	ns	>0.9999		Protein S-2P-foldon vs. Protein Rpk9-I53-50A	12816	-20859 to 46491	No	ns	0.9895
Protein S-2P-foldon vs. Protein Rpk9-I53-50	-2540	-4297 to -782.0	Yes	***	0.0002		Protein S-2P-foldon vs. Protein Rpk9-I53-50	-31462	-65137 to 2214	No	ns	0.0931
Protein S-2P-foldon vs. Protein Rpk9-I3-01NS	-543.7	-2301 to 1214	No	ns	0.9986		Protein S-2P-foldon vs. Protein Rpk9-I3-01NS	-498.1	-34173 to 33177	No	ns	>0.9999
Protein S-2P-foldon vs. Empty LNP	313.7	-1839 to 2466	No	ns	>0.9999		Protein S-2P-foldon vs. Empty LNP	46132	4888 to 87375	Yes	*	0.0141
Protein Rpk9-I53-50A vs. Protein Rpk9-I53-50	-2930	-4687 to -1172	Yes	****	<0.0001		Protein Rpk9-I53-50A vs. Protein Rpk9-I53-50	-44277	-77953 to -10602	Yes	**	0.0012
Protein Rpk9-I53-50A vs. Protein Rpk9-I3-01NS	-933.8	-2691 to 823.9	No	ns	0.8634		Protein Rpk9-I53-50A vs. Protein Rpk9-I3-01NS	-13314	-46989 to 20361	No	ns	0.9853
Protein Rpk9-I53-50A vs. Empty LNP	-76.44	-2229 to 2076	No	ns	>0.9999		Protein Rpk9-I53-50A vs. Empty LNP	33316	-7928 to 74559	No	ns	0.2566
Protein Rpk9-I53-50 vs. Protein Rpk9-I3-01NS	1996	238.3 to 3754	Yes	*	0.0116		Protein Rpk9-I53-50 vs. Protein Rpk9-I3-01NS	30963	-2712 to 64639	No	ns	0.1062
Protein Rpk9-I53-50 vs. Empty LNP	2853	700.7 to 5006	Yes	**	0.0011		Protein Rpk9-I53-50 vs. Empty LNP	77593	36350 to 118837	Yes	****	<0.0001
Protein Rpk9-I3-01NS vs. Empty LNP	857.4	-1295 to 3010	No	ns	0.9843		Protein Rpk9-I3-01NS vs. Empty LNP	46630	5386 to 87873	Yes	*	0.0123

## Sheet: Fig. 2c
Week 2							Week 5
Ordinary one-way ANOVA							Ordinary one-way ANOVA
Tukey's multiple comparisons test	Mean Diff.	95.00% CI of diff.	Below threshold?	Summary	Adjusted P Value		Tukey's multiple comparisons test	Mean Diff.	95.00% CI of diff.	Below threshold?	Summary	Adjusted P Value
mRNA Membrane-anchored S-2P 5 ug vs. mRNA Rpk9-I3-01NS 5 ug	-272.3	-527.8 to -16.77	Yes	*	0.0254		mRNA Membrane-anchored S-2P 5 ug vs. mRNA Rpk9-I3-01NS 5 ug	-29152	-39007 to -19298	Yes	****	<0.0001
mRNA Membrane-anchored S-2P 5 ug vs. mRNA Rpk9-I53-50A 5 ug	14.95	-240.5 to 270.5	No	ns	>0.9999		mRNA Membrane-anchored S-2P 5 ug vs. mRNA Rpk9-I53-50A 5 ug	-1556	-11410 to 8299	No	ns	>0.9999
mRNA Membrane-anchored S-2P 5 ug vs. mRNA Membrane-anchored S-2P 1 ug	-11.24	-266.7 to 244.3	No	ns	>0.9999		mRNA Membrane-anchored S-2P 5 ug vs. mRNA Membrane-anchored S-2P 1 ug	4483	-5371 to 14338	No	ns	0.9534
mRNA Membrane-anchored S-2P 5 ug vs. mRNA Rpk9-I3-01NS 1 ug	-142.7	-398.2 to 112.8	No	ns	0.8147		mRNA Membrane-anchored S-2P 5 ug vs. mRNA Rpk9-I3-01NS 1 ug	-11900	-21754 to -2045	Yes	**	0.0049
mRNA Membrane-anchored S-2P 5 ug vs. mRNA Rpk9-I53-50A 1 ug	14.95	-240.5 to 270.5	No	ns	>0.9999		mRNA Membrane-anchored S-2P 5 ug vs. mRNA Rpk9-I53-50A 1 ug	2684	-7171 to 12539	No	ns	0.9996
mRNA Membrane-anchored S-2P 5 ug vs. mRNA Membrane-anchored S-2P 0.2 ug	14.91	-240.6 to 270.4	No	ns	>0.9999		mRNA Membrane-anchored S-2P 5 ug vs. mRNA Membrane-anchored S-2P 0.2 ug	5310	-4544 to 15165	No	ns	0.851
mRNA Membrane-anchored S-2P 5 ug vs. mRNA Rpk9 I3-01NS 0.2 ug	-136.4	-391.9 to 119.1	No	ns	0.8584		mRNA Membrane-anchored S-2P 5 ug vs. mRNA Rpk9 I3-01NS 0.2 ug	-5781	-15636 to 4074	No	ns	0.7596
mRNA Membrane-anchored S-2P 5 ug vs. mRNA Rpk9-I53-50A 0.2 ug	14.95	-240.5 to 270.5	No	ns	>0.9999		mRNA Membrane-anchored S-2P 5 ug vs. mRNA Rpk9-I53-50A 0.2 ug	4350	-5505 to 14205	No	ns	0.9631
mRNA Membrane-anchored S-2P 5 ug vs. Protein S-2P-foldon	14.95	-247.6 to 277.5	No	ns	>0.9999		mRNA Membrane-anchored S-2P 5 ug vs. Protein S-2P-foldon	5019	-4835 to 14874	No	ns	0.8957
mRNA Membrane-anchored S-2P 5 ug vs. Protein Rpk9-I53-50A	14.95	-240.5 to 270.5	No	ns	>0.9999		mRNA Membrane-anchored S-2P 5 ug vs. Protein Rpk9-I53-50A	5314	-4540 to 15169	No	ns	0.8503
mRNA Membrane-anchored S-2P 5 ug vs. Protein Rpk9-I53-50	-345	-616.0 to -74.04	Yes	**	0.0022		mRNA Membrane-anchored S-2P 5 ug vs. Protein Rpk9-I53-50	-2930	-12785 to 6925	No	ns	0.9991
mRNA Membrane-anchored S-2P 5 ug vs. Protein Rpk9-I3-01NS	-263	-525.5 to -0.4908	Yes	*	0.0491		mRNA Membrane-anchored S-2P 5 ug vs. Protein Rpk9-I3-01NS	3513	-6341 to 13368	No	ns	0.9942
mRNA Membrane-anchored S-2P 5 ug vs. Empty LNP	14.95	-323.0 to 353.0	No	ns	>0.9999		mRNA Membrane-anchored S-2P 5 ug vs. Empty LNP	6546	-5524 to 18615	No	ns	0.8451
mRNA Rpk9-I3-01NS 5 ug vs. mRNA Rpk9-I53-50A 5 ug	287.2	31.73 to 542.7	Yes	*	0.0133		mRNA Rpk9-I3-01NS 5 ug vs. mRNA Rpk9-I53-50A 5 ug	27597	17742 to 37451	Yes	****	<0.0001
mRNA Rpk9-I3-01NS 5 ug vs. mRNA Membrane-anchored S-2P 1 ug	261	5.531 to 516.5	Yes	*	0.0402		mRNA Rpk9-I3-01NS 5 ug vs. mRNA Membrane-anchored S-2P 1 ug	33635	23781 to 43490	Yes	****	<0.0001
mRNA Rpk9-I3-01NS 5 ug vs. mRNA Rpk9-I3-01NS 1 ug	129.5	-126.0 to 385.0	No	ns	0.8981		mRNA Rpk9-I3-01NS 5 ug vs. mRNA Rpk9-I3-01NS 1 ug	17253	7398 to 27107	Yes	****	<0.0001
mRNA Rpk9-I3-01NS 5 ug vs. mRNA Rpk9-I53-50A 1 ug	287.2	31.73 to 542.7	Yes	*	0.0133		mRNA Rpk9-I3-01NS 5 ug vs. mRNA Rpk9-I53-50A 1 ug	31836	21981 to 41691	Yes	****	<0.0001
mRNA Rpk9-I3-01NS 5 ug vs. mRNA Membrane-anchored S-2P 0.2 ug	287.2	31.69 to 542.7	Yes	*	0.0133		mRNA Rpk9-I3-01NS 5 ug vs. mRNA Membrane-anchored S-2P 0.2 ug	34463	24608 to 44317	Yes	****	<0.0001
mRNA Rpk9-I3-01NS 5 ug vs. mRNA Rpk9 I3-01NS 0.2 ug	135.9	-119.6 to 391.4	No	ns	0.8615		mRNA Rpk9-I3-01NS 5 ug vs. mRNA Rpk9 I3-01NS 0.2 ug	23371	13517 to 33226	Yes	****	<0.0001
mRNA Rpk9-I3-01NS 5 ug vs. mRNA Rpk9-I53-50A 0.2 ug	287.2	31.73 to 542.7	Yes	*	0.0133		mRNA Rpk9-I3-01NS 5 ug vs. mRNA Rpk9-I53-50A 0.2 ug	33502	23648 to 43357	Yes	****	<0.0001
mRNA Rpk9-I3-01NS 5 ug vs. Protein S-2P-foldon	287.2	24.72 to 549.7	Yes	*	0.0186		mRNA Rpk9-I3-01NS 5 ug vs. Protein S-2P-foldon	34172	24317 to 44026	Yes	****	<0.0001
mRNA Rpk9-I3-01NS 5 ug vs. Protein Rpk9-I53-50A	287.2	31.73 to 542.7	Yes	*	0.0133		mRNA Rpk9-I3-01NS 5 ug vs. Protein Rpk9-I53-50A	34466	24612 to 44321	Yes	****	<0.0001
mRNA Rpk9-I3-01NS 5 ug vs. Protein Rpk9-I53-50	-72.76	-343.8 to 198.2	No	ns	0.9997		mRNA Rpk9-I3-01NS 5 ug vs. Protein Rpk9-I53-50	26222	16368 to 36077	Yes	****	<0.0001
mRNA Rpk9-I3-01NS 5 ug vs. Protein Rpk9-I3-01NS	9.28	-253.2 to 271.8	No	ns	>0.9999		mRNA Rpk9-I3-01NS 5 ug vs. Protein Rpk9-I3-01NS	32666	22811 to 42520	Yes	****	<0.0001
mRNA Rpk9-I3-01NS 5 ug vs. Empty LNP	287.2	-50.77 to 625.2	No	ns	0.1881		mRNA Rpk9-I3-01NS 5 ug vs. Empty LNP	35698	23628 to 47767	Yes	****	<0.0001
mRNA Rpk9-I53-50A 5 ug vs. mRNA Membrane-anchored S-2P 1 ug	-26.2	-281.7 to 229.3	No	ns	>0.9999		mRNA Rpk9-I53-50A 5 ug vs. mRNA Membrane-anchored S-2P 1 ug	6039	-3816 to 15893	No	ns	0.7014
mRNA Rpk9-I53-50A 5 ug vs. mRNA Rpk9-I3-01NS 1 ug	-157.7	-413.2 to 97.81	No	ns	0.6899		mRNA Rpk9-I53-50A 5 ug vs. mRNA Rpk9-I3-01NS 1 ug	-10344	-20199 to -489.3	Yes	*	0.0301
mRNA Rpk9-I53-50A 5 ug vs. mRNA Rpk9-I53-50A 1 ug	0	-255.5 to 255.5	No	ns	>0.9999		mRNA Rpk9-I53-50A 5 ug vs. mRNA Rpk9-I53-50A 1 ug	4240	-5615 to 14094	No	ns	0.97
mRNA Rpk9-I53-50A 5 ug vs. mRNA Membrane-anchored S-2P 0.2 ug	-0.04	-255.5 to 255.5	No	ns	>0.9999		mRNA Rpk9-I53-50A 5 ug vs. mRNA Membrane-anchored S-2P 0.2 ug	6866	-2989 to 16721	No	ns	0.4971
mRNA Rpk9-I53-50A 5 ug vs. mRNA Rpk9 I3-01NS 0.2 ug	-151.3	-406.8 to 104.2	No	ns	0.746		mRNA Rpk9-I53-50A 5 ug vs. mRNA Rpk9 I3-01NS 0.2 ug	-4225	-14080 to 5629	No	ns	0.9708
mRNA Rpk9-I53-50A 5 ug vs. mRNA Rpk9-I53-50A 0.2 ug	0	-255.5 to 255.5	No	ns	>0.9999		mRNA Rpk9-I53-50A 5 ug vs. mRNA Rpk9-I53-50A 0.2 ug	5906	-3949 to 15760	No	ns	0.732
mRNA Rpk9-I53-50A 5 ug vs. Protein S-2P-foldon	0	-262.5 to 262.5	No	ns	>0.9999		mRNA Rpk9-I53-50A 5 ug vs. Protein S-2P-foldon	6575	-3280 to 16430	No	ns	0.5699
mRNA Rpk9-I53-50A 5 ug vs. Protein Rpk9-I53-50A	0	-255.5 to 255.5	No	ns	>0.9999		mRNA Rpk9-I53-50A 5 ug vs. Protein Rpk9-I53-50A	6870	-2985 to 16724	No	ns	0.4962
mRNA Rpk9-I53-50A 5 ug vs. Protein Rpk9-I53-50	-360	-631.0 to -88.99	Yes	**	0.0011		mRNA Rpk9-I53-50A 5 ug vs. Protein Rpk9-I53-50	-1374	-11229 to 8480	No	ns	>0.9999
mRNA Rpk9-I53-50A 5 ug vs. Protein Rpk9-I3-01NS	-278	-540.5 to -15.44	Yes	*	0.0273		mRNA Rpk9-I53-50A 5 ug vs. Protein Rpk9-I3-01NS	5069	-4786 to 14924	No	ns	0.8888
mRNA Rpk9-I53-50A 5 ug vs. Empty LNP	0	-338.0 to 338.0	No	ns	>0.9999		mRNA Rpk9-I53-50A 5 ug vs. Empty LNP	8101	-3968 to 20170	No	ns	0.56
mRNA Membrane-anchored S-2P 1 ug vs. mRNA Rpk9-I3-01NS 1 ug	-131.5	-387.0 to 124.0	No	ns	0.8876		mRNA Membrane-anchored S-2P 1 ug vs. mRNA Rpk9-I3-01NS 1 ug	-16383	-26237 to -6528	Yes	****	<0.0001
mRNA Membrane-anchored S-2P 1 ug vs. mRNA Rpk9-I53-50A 1 ug	26.2	-229.3 to 281.7	No	ns	>0.9999		mRNA Membrane-anchored S-2P 1 ug vs. mRNA Rpk9-I53-50A 1 ug	-1799	-11654 to 8055	No	ns	>0.9999
mRNA Membrane-anchored S-2P 1 ug vs. mRNA Membrane-anchored S-2P 0.2 ug	26.16	-229.3 to 281.7	No	ns	>0.9999		mRNA Membrane-anchored S-2P 1 ug vs. mRNA Membrane-anchored S-2P 0.2 ug	827.2	-9027 to 10682	No	ns	>0.9999
mRNA Membrane-anchored S-2P 1 ug vs. mRNA Rpk9 I3-01NS 0.2 ug	-125.1	-380.7 to 130.4	No	ns	0.9194		mRNA Membrane-anchored S-2P 1 ug vs. mRNA Rpk9 I3-01NS 0.2 ug	-10264	-20119 to -409.5	Yes	*	0.0327
mRNA Membrane-anchored S-2P 1 ug vs. mRNA Rpk9-I53-50A 0.2 ug	26.2	-229.3 to 281.7	No	ns	>0.9999		mRNA Membrane-anchored S-2P 1 ug vs. mRNA Rpk9-I53-50A 0.2 ug	-133.2	-9988 to 9721	No	ns	>0.9999
mRNA Membrane-anchored S-2P 1 ug vs. Protein S-2P-foldon	26.2	-236.3 to 288.7	No	ns	>0.9999		mRNA Membrane-anchored S-2P 1 ug vs. Protein S-2P-foldon	536.3	-9318 to 10391	No	ns	>0.9999
mRNA Membrane-anchored S-2P 1 ug vs. Protein Rpk9-I53-50A	26.2	-229.3 to 281.7	No	ns	>0.9999		mRNA Membrane-anchored S-2P 1 ug vs. Protein Rpk9-I53-50A	831	-9024 to 10686	No	ns	>0.9999
mRNA Membrane-anchored S-2P 1 ug vs. Protein Rpk9-I53-50	-333.8	-604.8 to -62.80	Yes	**	0.0037		mRNA Membrane-anchored S-2P 1 ug vs. Protein Rpk9-I53-50	-7413	-17268 to 2441	No	ns	0.3675
mRNA Membrane-anchored S-2P 1 ug vs. Protein Rpk9-I3-01NS	-251.8	-514.3 to 10.75	No	ns	0.0741		mRNA Membrane-anchored S-2P 1 ug vs. Protein Rpk9-I3-01NS	-969.7	-10824 to 8885	No	ns	>0.9999
mRNA Membrane-anchored S-2P 1 ug vs. Empty LNP	26.2	-311.8 to 364.2	No	ns	>0.9999		mRNA Membrane-anchored S-2P 1 ug vs. Empty LNP	2062	-10007 to 14132	No	ns	>0.9999
mRNA Rpk9-I3-01NS 1 ug vs. mRNA Rpk9-I53-50A 1 ug	157.7	-97.81 to 413.2	No	ns	0.6899		mRNA Rpk9-I3-01NS 1 ug vs. mRNA Rpk9-I53-50A 1 ug	14583	4729 to 24438	Yes	***	0.0001
mRNA Rpk9-I3-01NS 1 ug vs. mRNA Membrane-anchored S-2P 0.2 ug	157.7	-97.85 to 413.2	No	ns	0.6902		mRNA Rpk9-I3-01NS 1 ug vs. mRNA Membrane-anchored S-2P 0.2 ug	17210	7355 to 27064	Yes	****	<0.0001
mRNA Rpk9-I3-01NS 1 ug vs. mRNA Rpk9 I3-01NS 0.2 ug	6.347	-249.2 to 261.9	No	ns	>0.9999		mRNA Rpk9-I3-01NS 1 ug vs. mRNA Rpk9 I3-01NS 0.2 ug	6119	-3736 to 15973	No	ns	0.6825
mRNA Rpk9-I3-01NS 1 ug vs. mRNA Rpk9-I53-50A 0.2 ug	157.7	-97.81 to 413.2	No	ns	0.6899		mRNA Rpk9-I3-01NS 1 ug vs. mRNA Rpk9-I53-50A 0.2 ug	16249	6395 to 26104	Yes	****	<0.0001
mRNA Rpk9-I3-01NS 1 ug vs. Protein S-2P-foldon	157.7	-104.8 to 420.2	No	ns	0.7275		mRNA Rpk9-I3-01NS 1 ug vs. Protein S-2P-foldon	16919	7064 to 26774	Yes	****	<0.0001
mRNA Rpk9-I3-01NS 1 ug vs. Protein Rpk9-I53-50A	157.7	-97.81 to 413.2	No	ns	0.6899		mRNA Rpk9-I3-01NS 1 ug vs. Protein Rpk9-I53-50A	17214	7359 to 27068	Yes	****	<0.0001
mRNA Rpk9-I3-01NS 1 ug vs. Protein Rpk9-I53-50	-202.3	-473.3 to 68.70	No	ns	0.3792		mRNA Rpk9-I3-01NS 1 ug vs. Protein Rpk9-I53-50	8970	-885.1 to 18824	No	ns	0.1152
mRNA Rpk9-I3-01NS 1 ug vs. Protein Rpk9-I3-01NS	-120.3	-382.8 to 142.2	No	ns	0.9504		mRNA Rpk9-I3-01NS 1 ug vs. Protein Rpk9-I3-01NS	15413	5558 to 25268	Yes	****	<0.0001
mRNA Rpk9-I3-01NS 1 ug vs. Empty LNP	157.7	-180.3 to 495.7	No	ns	0.9432		mRNA Rpk9-I3-01NS 1 ug vs. Empty LNP	18445	6376 to 30514	Yes	****	<0.0001
mRNA Rpk9-I53-50A 1 ug vs. mRNA Membrane-anchored S-2P 0.2 ug	-0.04	-255.5 to 255.5	No	ns	>0.9999		mRNA Rpk9-I53-50A 1 ug vs. mRNA Membrane-anchored S-2P 0.2 ug	2626	-7228 to 12481	No	ns	0.9997
mRNA Rpk9-I53-50A 1 ug vs. mRNA Rpk9 I3-01NS 0.2 ug	-151.3	-406.8 to 104.2	No	ns	0.746		mRNA Rpk9-I53-50A 1 ug vs. mRNA Rpk9 I3-01NS 0.2 ug	-8465	-18320 to 1390	No	ns	0.1756
mRNA Rpk9-I53-50A 1 ug vs. mRNA Rpk9-I53-50A 0.2 ug	0	-255.5 to 255.5	No	ns	>0.9999		mRNA Rpk9-I53-50A 1 ug vs. mRNA Rpk9-I53-50A 0.2 ug	1666	-8189 to 11521	No	ns	>0.9999
mRNA Rpk9-I53-50A 1 ug vs. Protein S-2P-foldon	0	-262.5 to 262.5	No	ns	>0.9999		mRNA Rpk9-I53-50A 1 ug vs. Protein S-2P-foldon	2336	-7519 to 12190	No	ns	>0.9999
mRNA Rpk9-I53-50A 1 ug vs. Protein Rpk9-I53-50A	0	-255.5 to 255.5	No	ns	>0.9999		mRNA Rpk9-I53-50A 1 ug vs. Protein Rpk9-I53-50A	2630	-7224 to 12485	No	ns	0.9997
mRNA Rpk9-I53-50A 1 ug vs. Protein Rpk9-I53-50	-360	-631.0 to -88.99	Yes	**	0.0011		mRNA Rpk9-I53-50A 1 ug vs. Protein Rpk9-I53-50	-5614	-15469 to 4241	No	ns	0.7945
mRNA Rpk9-I53-50A 1 ug vs. Protein Rpk9-I3-01NS	-278	-540.5 to -15.44	Yes	*	0.0273		mRNA Rpk9-I53-50A 1 ug vs. Protein Rpk9-I3-01NS	829.5	-9025 to 10684	No	ns	>0.9999
mRNA Rpk9-I53-50A 1 ug vs. Empty LNP	0	-338.0 to 338.0	No	ns	>0.9999		mRNA Rpk9-I53-50A 1 ug vs. Empty LNP	3862	-8208 to 15931	No	ns	0.998
mRNA Membrane-anchored S-2P 0.2 ug vs. mRNA Rpk9 I3-01NS 0.2 ug	-151.3	-406.8 to 104.2	No	ns	0.7464		mRNA Membrane-anchored S-2P 0.2 ug vs. mRNA Rpk9 I3-01NS 0.2 ug	-11091	-20946 to -1237	Yes	*	0.0131
mRNA Membrane-anchored S-2P 0.2 ug vs. mRNA Rpk9-I53-50A 0.2 ug	0.04	-255.5 to 255.5	No	ns	>0.9999		mRNA Membrane-anchored S-2P 0.2 ug vs. mRNA Rpk9-I53-50A 0.2 ug	-960.4	-10815 to 8894	No	ns	>0.9999
mRNA Membrane-anchored S-2P 0.2 ug vs. Protein S-2P-foldon	0.04	-262.5 to 262.5	No	ns	>0.9999		mRNA Membrane-anchored S-2P 0.2 ug vs. Protein S-2P-foldon	-290.9	-10145 to 9564	No	ns	>0.9999
mRNA Membrane-anchored S-2P 0.2 ug vs. Protein Rpk9-I53-50A	0.04	-255.5 to 255.5	No	ns	>0.9999		mRNA Membrane-anchored S-2P 0.2 ug vs. Protein Rpk9-I53-50A	3.814	-9851 to 9858	No	ns	>0.9999
mRNA Membrane-anchored S-2P 0.2 ug vs. Protein Rpk9-I53-50	-360	-631.0 to -88.95	Yes	**	0.0011		mRNA Membrane-anchored S-2P 0.2 ug vs. Protein Rpk9-I53-50	-8240	-18095 to 1614	No	ns	0.209
mRNA Membrane-anchored S-2P 0.2 ug vs. Protein Rpk9-I3-01NS	-277.9	-540.4 to -15.40	Yes	*	0.0274		mRNA Membrane-anchored S-2P 0.2 ug vs. Protein Rpk9-I3-01NS	-1797	-11652 to 8058	No	ns	>0.9999
mRNA Membrane-anchored S-2P 0.2 ug vs. Empty LNP	0.04	-338.0 to 338.0	No	ns	>0.9999		mRNA Membrane-anchored S-2P 0.2 ug vs. Empty LNP	1235	-10834 to 13305	No	ns	>0.9999
mRNA Rpk9 I3-01NS 0.2 ug vs. mRNA Rpk9-I53-50A 0.2 ug	151.3	-104.2 to 406.8	No	ns	0.746		mRNA Rpk9 I3-01NS 0.2 ug vs. mRNA Rpk9-I53-50A 0.2 ug	10131	276.3 to 19986	Yes	*	0.0377
mRNA Rpk9 I3-01NS 0.2 ug vs. Protein S-2P-foldon	151.3	-111.2 to 413.8	No	ns	0.7794		mRNA Rpk9 I3-01NS 0.2 ug vs. Protein S-2P-foldon	10800	945.9 to 20655	Yes	*	0.0182
mRNA Rpk9 I3-01NS 0.2 ug vs. Protein Rpk9-I53-50A	151.3	-104.2 to 406.8	No	ns	0.746		mRNA Rpk9 I3-01NS 0.2 ug vs. Protein Rpk9-I53-50A	11095	1241 to 20950	Yes	*	0.013
mRNA Rpk9 I3-01NS 0.2 ug vs. Protein Rpk9-I53-50	-208.7	-479.7 to 62.35	No	ns	0.3289		mRNA Rpk9 I3-01NS 0.2 ug vs. Protein Rpk9-I53-50	2851	-7004 to 12706	No	ns	0.9993
mRNA Rpk9 I3-01NS 0.2 ug vs. Protein Rpk9-I3-01NS	-126.6	-389.1 to 135.9	No	ns	0.9277		mRNA Rpk9 I3-01NS 0.2 ug vs. Protein Rpk9-I3-01NS	9294	-560.2 to 19149	No	ns	0.0859
mRNA Rpk9 I3-01NS 0.2 ug vs. Empty LNP	151.3	-186.7 to 489.3	No	ns	0.9584		mRNA Rpk9 I3-01NS 0.2 ug vs. Empty LNP	12327	257.1 to 24396	Yes	*	0.0404
mRNA Rpk9-I53-50A 0.2 ug vs. Protein S-2P-foldon	0	-262.5 to 262.5	No	ns	>0.9999		mRNA Rpk9-I53-50A 0.2 ug vs. Protein S-2P-foldon	669.6	-9185 to 10524	No	ns	>0.9999
mRNA Rpk9-I53-50A 0.2 ug vs. Protein Rpk9-I53-50A	0	-255.5 to 255.5	No	ns	>0.9999		mRNA Rpk9-I53-50A 0.2 ug vs. Protein Rpk9-I53-50A	964.2	-8890 to 10819	No	ns	>0.9999
mRNA Rpk9-I53-50A 0.2 ug vs. Protein Rpk9-I53-50	-360	-631.0 to -88.99	Yes	**	0.0011		mRNA Rpk9-I53-50A 0.2 ug vs. Protein Rpk9-I53-50	-7280	-17135 to 2575	No	ns	0.3977
mRNA Rpk9-I53-50A 0.2 ug vs. Protein Rpk9-I3-01NS	-278	-540.5 to -15.44	Yes	*	0.0273		mRNA Rpk9-I53-50A 0.2 ug vs. Protein Rpk9-I3-01NS	-836.5	-10691 to 9018	No	ns	>0.9999
mRNA Rpk9-I53-50A 0.2 ug vs. Empty LNP	0	-338.0 to 338.0	No	ns	>0.9999		mRNA Rpk9-I53-50A 0.2 ug vs. Empty LNP	2196	-9874 to 14265	No	ns	>0.9999
Protein S-2P-foldon vs. Protein Rpk9-I53-50A	0	-262.5 to 262.5	No	ns	>0.9999		Protein S-2P-foldon vs. Protein Rpk9-I53-50A	294.7	-9560 to 10149	No	ns	>0.9999
Protein S-2P-foldon vs. Protein Rpk9-I53-50	-360	-637.6 to -82.38	Yes	**	0.0016		Protein S-2P-foldon vs. Protein Rpk9-I53-50	-7949	-17804 to 1905	No	ns	0.2586
Protein S-2P-foldon vs. Protein Rpk9-I3-01NS	-278	-547.3 to -8.625	Yes	*	0.0362		Protein S-2P-foldon vs. Protein Rpk9-I3-01NS	-1506	-11361 to 8349	No	ns	>0.9999
Protein S-2P-foldon vs. Empty LNP	0	-343.3 to 343.3	No	ns	>0.9999		Protein S-2P-foldon vs. Empty LNP	1526	-10543 to 13595	No	ns	>0.9999
Protein Rpk9-I53-50A vs. Protein Rpk9-I53-50	-360	-631.0 to -88.99	Yes	**	0.0011		Protein Rpk9-I53-50A vs. Protein Rpk9-I53-50	-8244	-18099 to 1610	No	ns	0.2084
Protein Rpk9-I53-50A vs. Protein Rpk9-I3-01NS	-278	-540.5 to -15.44	Yes	*	0.0273		Protein Rpk9-I53-50A vs. Protein Rpk9-I3-01NS	-1801	-11655 to 8054	No	ns	>0.9999
Protein Rpk9-I53-50A vs. Empty LNP	0	-338.0 to 338.0	No	ns	>0.9999		Protein Rpk9-I53-50A vs. Empty LNP	1231	-10838 to 13301	No	ns	>0.9999
Protein Rpk9-I53-50 vs. Protein Rpk9-I3-01NS	82.04	-195.6 to 359.7	No	ns	0.9991		Protein Rpk9-I53-50 vs. Protein Rpk9-I3-01NS	6443	-3411 to 16298	No	ns	0.6029
Protein Rpk9-I53-50 vs. Empty LNP	360	10.13 to 709.9	Yes	*	0.0373		Protein Rpk9-I53-50 vs. Empty LNP	9476	-2594 to 21545	No	ns	0.2992
Protein Rpk9-I3-01NS vs. Empty LNP	278	-65.37 to 621.3	No	ns	0.2527		Protein Rpk9-I3-01NS vs. Empty LNP	3032	-9037 to 15101	No	ns	0.9998

## Sheet: Fig. 2d
Week 2							Week 2
Ordinary one-way ANOVA							Ordinary one-way ANOVA
Tukey's multiple comparisons test	Mean Diff.	95.00% CI of diff.	Below threshold?	Summary	Adjusted P Value		Tukey's multiple comparisons test	Mean Diff.	95.00% CI of diff.	Below threshold?	Summary	Adjusted P Value
mRNA Membrane-anchored S-2P 5 ug vs. mRNA Rpk9-I3-01NS 5 ug	-10.22	-95.18 to 74.75	No	ns	>0.9999		mRNA Membrane-anchored S-2P 5 ug vs. mRNA Rpk9-I3-01NS 5 ug	-441.3	-1101 to 218.0	No	ns	0.5647
mRNA Membrane-anchored S-2P 5 ug vs. mRNA Rpk9-I53-50A 5 ug	0	-84.96 to 84.96	No	ns	>0.9999		mRNA Membrane-anchored S-2P 5 ug vs. mRNA Rpk9-I53-50A 5 ug	-249.9	-909.2 to 409.4	No	ns	0.9899
mRNA Membrane-anchored S-2P 5 ug vs. mRNA Membrane-anchored S-2P 1 ug	-12.49	-97.45 to 72.47	No	ns	>0.9999		mRNA Membrane-anchored S-2P 5 ug vs. mRNA Membrane-anchored S-2P 1 ug	127.8	-531.6 to 787.1	No	ns	>0.9999
mRNA Membrane-anchored S-2P 5 ug vs. mRNA Rpk9-I3-01NS 1 ug	-43.23	-128.2 to 41.73	No	ns	0.8958		mRNA Membrane-anchored S-2P 5 ug vs. mRNA Rpk9-I3-01NS 1 ug	-818.7	-1478 to -159.4	Yes	**	0.0032
mRNA Membrane-anchored S-2P 5 ug vs. mRNA Rpk9-I53-50A 1 ug	0	-84.96 to 84.96	No	ns	>0.9999		mRNA Membrane-anchored S-2P 5 ug vs. mRNA Rpk9-I53-50A 1 ug	4.856	-654.4 to 664.2	No	ns	>0.9999
mRNA Membrane-anchored S-2P 5 ug vs. mRNA Membrane-anchored S-2P 0.2 ug	0	-84.96 to 84.96	No	ns	>0.9999		mRNA Membrane-anchored S-2P 5 ug vs. mRNA Membrane-anchored S-2P 0.2 ug	156.8	-502.5 to 816.1	No	ns	>0.9999
mRNA Membrane-anchored S-2P 5 ug vs. mRNA Rpk9 I3-01NS 0.2 ug	-5.237	-90.20 to 79.72	No	ns	>0.9999		mRNA Membrane-anchored S-2P 5 ug vs. mRNA Rpk9 I3-01NS 0.2 ug	-299.6	-958.9 to 359.7	No	ns	0.9538
mRNA Membrane-anchored S-2P 5 ug vs. mRNA Rpk9-I53-50A 0.2 ug	0	-84.96 to 84.96	No	ns	>0.9999		mRNA Membrane-anchored S-2P 5 ug vs. mRNA Rpk9-I53-50A 0.2 ug	49.67	-609.6 to 709.0	No	ns	>0.9999
mRNA Membrane-anchored S-2P 5 ug vs. Protein S-2P-foldon	0	-87.29 to 87.29	No	ns	>0.9999		mRNA Membrane-anchored S-2P 5 ug vs. Protein S-2P-foldon	140.9	-518.4 to 800.2	No	ns	>0.9999
mRNA Membrane-anchored S-2P 5 ug vs. Protein Rpk9-I53-50A	0	-84.96 to 84.96	No	ns	>0.9999		mRNA Membrane-anchored S-2P 5 ug vs. Protein Rpk9-I53-50A	155.1	-504.2 to 814.4	No	ns	>0.9999
mRNA Membrane-anchored S-2P 5 ug vs. Protein Rpk9-I53-50	-2.48	-92.59 to 87.63	No	ns	>0.9999		mRNA Membrane-anchored S-2P 5 ug vs. Protein Rpk9-I53-50	-77.83	-737.1 to 581.5	No	ns	>0.9999
mRNA Membrane-anchored S-2P 5 ug vs. Protein Rpk9-I3-01NS	-59.37	-146.7 to 27.92	No	ns	0.5369		mRNA Membrane-anchored S-2P 5 ug vs. Protein Rpk9-I3-01NS	75.29	-584.0 to 734.6	No	ns	>0.9999
mRNA Membrane-anchored S-2P 5 ug vs. Empty LNP	0	-104.1 to 104.1	No	ns	>0.9999		mRNA Membrane-anchored S-2P 5 ug vs. Empty LNP	171	-636.5 to 978.5	No	ns	>0.9999
mRNA Rpk9-I3-01NS 5 ug vs. mRNA Rpk9-I53-50A 5 ug	10.22	-74.75 to 95.18	No	ns	>0.9999		mRNA Rpk9-I3-01NS 5 ug vs. mRNA Rpk9-I53-50A 5 ug	191.4	-467.9 to 850.7	No	ns	0.9993
mRNA Rpk9-I3-01NS 5 ug vs. mRNA Membrane-anchored S-2P 1 ug	-2.275	-87.24 to 82.69	No	ns	>0.9999		mRNA Rpk9-I3-01NS 5 ug vs. mRNA Membrane-anchored S-2P 1 ug	569	-90.27 to 1228	No	ns	0.1701
mRNA Rpk9-I3-01NS 5 ug vs. mRNA Rpk9-I3-01NS 1 ug	-33.02	-118.0 to 51.94	No	ns	0.9872		mRNA Rpk9-I3-01NS 5 ug vs. mRNA Rpk9-I3-01NS 1 ug	-377.4	-1037 to 281.9	No	ns	0.7889
mRNA Rpk9-I3-01NS 5 ug vs. mRNA Rpk9-I53-50A 1 ug	10.22	-74.75 to 95.18	No	ns	>0.9999		mRNA Rpk9-I3-01NS 5 ug vs. mRNA Rpk9-I53-50A 1 ug	446.1	-213.2 to 1105	No	ns	0.5465
mRNA Rpk9-I3-01NS 5 ug vs. mRNA Membrane-anchored S-2P 0.2 ug	10.22	-74.75 to 95.18	No	ns	>0.9999		mRNA Rpk9-I3-01NS 5 ug vs. mRNA Membrane-anchored S-2P 0.2 ug	598.1	-61.25 to 1257	No	ns	0.1183
mRNA Rpk9-I3-01NS 5 ug vs. mRNA Rpk9 I3-01NS 0.2 ug	4.978	-79.98 to 89.94	No	ns	>0.9999		mRNA Rpk9-I3-01NS 5 ug vs. mRNA Rpk9 I3-01NS 0.2 ug	141.7	-517.6 to 801.0	No	ns	>0.9999
mRNA Rpk9-I3-01NS 5 ug vs. mRNA Rpk9-I53-50A 0.2 ug	10.22	-74.75 to 95.18	No	ns	>0.9999		mRNA Rpk9-I3-01NS 5 ug vs. mRNA Rpk9-I53-50A 0.2 ug	491	-168.4 to 1150	No	ns	0.3843
mRNA Rpk9-I3-01NS 5 ug vs. Protein S-2P-foldon	10.22	-77.07 to 97.50	No	ns	>0.9999		mRNA Rpk9-I3-01NS 5 ug vs. Protein S-2P-foldon	582.1	-77.16 to 1241	No	ns	0.1449
mRNA Rpk9-I3-01NS 5 ug vs. Protein Rpk9-I53-50A	10.22	-74.75 to 95.18	No	ns	>0.9999		mRNA Rpk9-I3-01NS 5 ug vs. Protein Rpk9-I53-50A	596.3	-62.96 to 1256	No	ns	0.1209
mRNA Rpk9-I3-01NS 5 ug vs. Protein Rpk9-I53-50	7.735	-82.38 to 97.85	No	ns	>0.9999		mRNA Rpk9-I3-01NS 5 ug vs. Protein Rpk9-I53-50	363.5	-295.8 to 1023	No	ns	0.8294
mRNA Rpk9-I3-01NS 5 ug vs. Protein Rpk9-I3-01NS	-49.15	-136.4 to 38.14	No	ns	0.8064		mRNA Rpk9-I3-01NS 5 ug vs. Protein Rpk9-I3-01NS	516.6	-142.7 to 1176	No	ns	0.3023
mRNA Rpk9-I3-01NS 5 ug vs. Empty LNP	10.22	-93.84 to 114.3	No	ns	>0.9999		mRNA Rpk9-I3-01NS 5 ug vs. Empty LNP	612.3	-195.2 to 1420	No	ns	0.3544
mRNA Rpk9-I53-50A 5 ug vs. mRNA Membrane-anchored S-2P 1 ug	-12.49	-97.45 to 72.47	No	ns	>0.9999		mRNA Rpk9-I53-50A 5 ug vs. mRNA Membrane-anchored S-2P 1 ug	377.7	-281.6 to 1037	No	ns	0.7881
mRNA Rpk9-I53-50A 5 ug vs. mRNA Rpk9-I3-01NS 1 ug	-43.23	-128.2 to 41.73	No	ns	0.8958		mRNA Rpk9-I53-50A 5 ug vs. mRNA Rpk9-I3-01NS 1 ug	-568.8	-1228 to 90.53	No	ns	0.1706
mRNA Rpk9-I53-50A 5 ug vs. mRNA Rpk9-I53-50A 1 ug	0	-84.96 to 84.96	No	ns	>0.9999		mRNA Rpk9-I53-50A 5 ug vs. mRNA Rpk9-I53-50A 1 ug	254.8	-404.5 to 914.1	No	ns	0.9879
mRNA Rpk9-I53-50A 5 ug vs. mRNA Membrane-anchored S-2P 0.2 ug	0	-84.96 to 84.96	No	ns	>0.9999		mRNA Rpk9-I53-50A 5 ug vs. mRNA Membrane-anchored S-2P 0.2 ug	406.7	-252.6 to 1066	No	ns	0.692
mRNA Rpk9-I53-50A 5 ug vs. mRNA Rpk9 I3-01NS 0.2 ug	-5.237	-90.20 to 79.72	No	ns	>0.9999		mRNA Rpk9-I53-50A 5 ug vs. mRNA Rpk9 I3-01NS 0.2 ug	-49.69	-709.0 to 609.6	No	ns	>0.9999
mRNA Rpk9-I53-50A 5 ug vs. mRNA Rpk9-I53-50A 0.2 ug	0	-84.96 to 84.96	No	ns	>0.9999		mRNA Rpk9-I53-50A 5 ug vs. mRNA Rpk9-I53-50A 0.2 ug	299.6	-359.7 to 958.9	No	ns	0.9538
mRNA Rpk9-I53-50A 5 ug vs. Protein S-2P-foldon	0	-87.29 to 87.29	No	ns	>0.9999		mRNA Rpk9-I53-50A 5 ug vs. Protein S-2P-foldon	390.8	-268.5 to 1050	No	ns	0.7464
mRNA Rpk9-I53-50A 5 ug vs. Protein Rpk9-I53-50A	0	-84.96 to 84.96	No	ns	>0.9999		mRNA Rpk9-I53-50A 5 ug vs. Protein Rpk9-I53-50A	405	-254.3 to 1064	No	ns	0.698
mRNA Rpk9-I53-50A 5 ug vs. Protein Rpk9-I53-50	-2.48	-92.59 to 87.63	No	ns	>0.9999		mRNA Rpk9-I53-50A 5 ug vs. Protein Rpk9-I53-50	172.1	-487.2 to 831.4	No	ns	0.9998
mRNA Rpk9-I53-50A 5 ug vs. Protein Rpk9-I3-01NS	-59.37	-146.7 to 27.92	No	ns	0.5369		mRNA Rpk9-I53-50A 5 ug vs. Protein Rpk9-I3-01NS	325.2	-334.1 to 984.5	No	ns	0.9161
mRNA Rpk9-I53-50A 5 ug vs. Empty LNP	0	-104.1 to 104.1	No	ns	>0.9999		mRNA Rpk9-I53-50A 5 ug vs. Empty LNP	420.9	-386.6 to 1228	No	ns	0.8788
mRNA Membrane-anchored S-2P 1 ug vs. mRNA Rpk9-I3-01NS 1 ug	-30.74	-115.7 to 54.22	No	ns	0.9933		mRNA Membrane-anchored S-2P 1 ug vs. mRNA Rpk9-I3-01NS 1 ug	-946.5	-1606 to -287.1	Yes	***	0.0002
mRNA Membrane-anchored S-2P 1 ug vs. mRNA Rpk9-I53-50A 1 ug	12.49	-72.47 to 97.45	No	ns	>0.9999		mRNA Membrane-anchored S-2P 1 ug vs. mRNA Rpk9-I53-50A 1 ug	-122.9	-782.2 to 536.4	No	ns	>0.9999
mRNA Membrane-anchored S-2P 1 ug vs. mRNA Membrane-anchored S-2P 0.2 ug	12.49	-72.47 to 97.45	No	ns	>0.9999		mRNA Membrane-anchored S-2P 1 ug vs. mRNA Membrane-anchored S-2P 0.2 ug	29.02	-630.3 to 688.3	No	ns	>0.9999
mRNA Membrane-anchored S-2P 1 ug vs. mRNA Rpk9 I3-01NS 0.2 ug	7.253	-77.71 to 92.21	No	ns	>0.9999		mRNA Membrane-anchored S-2P 1 ug vs. mRNA Rpk9 I3-01NS 0.2 ug	-427.4	-1087 to 231.9	No	ns	0.6167
mRNA Membrane-anchored S-2P 1 ug vs. mRNA Rpk9-I53-50A 0.2 ug	12.49	-72.47 to 97.45	No	ns	>0.9999		mRNA Membrane-anchored S-2P 1 ug vs. mRNA Rpk9-I53-50A 0.2 ug	-78.08	-737.4 to 581.2	No	ns	>0.9999
mRNA Membrane-anchored S-2P 1 ug vs. Protein S-2P-foldon	12.49	-74.80 to 99.78	No	ns	>0.9999		mRNA Membrane-anchored S-2P 1 ug vs. Protein S-2P-foldon	13.11	-646.2 to 672.4	No	ns	>0.9999
mRNA Membrane-anchored S-2P 1 ug vs. Protein Rpk9-I53-50A	12.49	-72.47 to 97.45	No	ns	>0.9999		mRNA Membrane-anchored S-2P 1 ug vs. Protein Rpk9-I53-50A	27.31	-632.0 to 686.6	No	ns	>0.9999
mRNA Membrane-anchored S-2P 1 ug vs. Protein Rpk9-I53-50	10.01	-80.10 to 100.1	No	ns	>0.9999		mRNA Membrane-anchored S-2P 1 ug vs. Protein Rpk9-I53-50	-205.6	-864.9 to 453.7	No	ns	0.9985
mRNA Membrane-anchored S-2P 1 ug vs. Protein Rpk9-I3-01NS	-46.88	-134.2 to 40.41	No	ns	0.8533		mRNA Membrane-anchored S-2P 1 ug vs. Protein Rpk9-I3-01NS	-52.46	-711.8 to 606.8	No	ns	>0.9999
mRNA Membrane-anchored S-2P 1 ug vs. Empty LNP	12.49	-91.56 to 116.5	No	ns	>0.9999		mRNA Membrane-anchored S-2P 1 ug vs. Empty LNP	43.24	-764.2 to 850.7	No	ns	>0.9999
mRNA Rpk9-I3-01NS 1 ug vs. mRNA Rpk9-I53-50A 1 ug	43.23	-41.73 to 128.2	No	ns	0.8958		mRNA Rpk9-I3-01NS 1 ug vs. mRNA Rpk9-I53-50A 1 ug	823.6	164.2 to 1483	Yes	**	0.0029
mRNA Rpk9-I3-01NS 1 ug vs. mRNA Membrane-anchored S-2P 0.2 ug	43.23	-41.73 to 128.2	No	ns	0.8958		mRNA Rpk9-I3-01NS 1 ug vs. mRNA Membrane-anchored S-2P 0.2 ug	975.5	316.2 to 1635	Yes	***	0.0001
mRNA Rpk9-I3-01NS 1 ug vs. mRNA Rpk9 I3-01NS 0.2 ug	37.99	-46.97 to 123.0	No	ns	0.9588		mRNA Rpk9-I3-01NS 1 ug vs. mRNA Rpk9 I3-01NS 0.2 ug	519.1	-140.2 to 1178	No	ns	0.2948
mRNA Rpk9-I3-01NS 1 ug vs. mRNA Rpk9-I53-50A 0.2 ug	43.23	-41.73 to 128.2	No	ns	0.8958		mRNA Rpk9-I3-01NS 1 ug vs. mRNA Rpk9-I53-50A 0.2 ug	868.4	209.1 to 1528	Yes	**	0.0012
mRNA Rpk9-I3-01NS 1 ug vs. Protein S-2P-foldon	43.23	-44.06 to 130.5	No	ns	0.9131		mRNA Rpk9-I3-01NS 1 ug vs. Protein S-2P-foldon	959.6	300.3 to 1619	Yes	***	0.0002
mRNA Rpk9-I3-01NS 1 ug vs. Protein Rpk9-I53-50A	43.23	-41.73 to 128.2	No	ns	0.8958		mRNA Rpk9-I3-01NS 1 ug vs. Protein Rpk9-I53-50A	973.8	314.5 to 1633	Yes	***	0.0001
mRNA Rpk9-I3-01NS 1 ug vs. Protein Rpk9-I53-50	40.75	-49.36 to 130.9	No	ns	0.9551		mRNA Rpk9-I3-01NS 1 ug vs. Protein Rpk9-I53-50	740.9	81.57 to 1400	Yes	*	0.0133
mRNA Rpk9-I3-01NS 1 ug vs. Protein Rpk9-I3-01NS	-16.14	-103.4 to 71.15	No	ns	>0.9999		mRNA Rpk9-I3-01NS 1 ug vs. Protein Rpk9-I3-01NS	894	234.7 to 1553	Yes	***	0.0007
mRNA Rpk9-I3-01NS 1 ug vs. Empty LNP	43.23	-60.82 to 147.3	No	ns	0.9773		mRNA Rpk9-I3-01NS 1 ug vs. Empty LNP	989.7	182.2 to 1797	Yes	**	0.0039
mRNA Rpk9-I53-50A 1 ug vs. mRNA Membrane-anchored S-2P 0.2 ug	0	-84.96 to 84.96	No	ns	>0.9999		mRNA Rpk9-I53-50A 1 ug vs. mRNA Membrane-anchored S-2P 0.2 ug	151.9	-507.4 to 811.2	No	ns	>0.9999
mRNA Rpk9-I53-50A 1 ug vs. mRNA Rpk9 I3-01NS 0.2 ug	-5.237	-90.20 to 79.72	No	ns	>0.9999		mRNA Rpk9-I53-50A 1 ug vs. mRNA Rpk9 I3-01NS 0.2 ug	-304.5	-963.8 to 354.8	No	ns	0.9478
mRNA Rpk9-I53-50A 1 ug vs. mRNA Rpk9-I53-50A 0.2 ug	0	-84.96 to 84.96	No	ns	>0.9999		mRNA Rpk9-I53-50A 1 ug vs. mRNA Rpk9-I53-50A 0.2 ug	44.82	-614.5 to 704.1	No	ns	>0.9999
mRNA Rpk9-I53-50A 1 ug vs. Protein S-2P-foldon	0	-87.29 to 87.29	No	ns	>0.9999		mRNA Rpk9-I53-50A 1 ug vs. Protein S-2P-foldon	136	-523.3 to 795.3	No	ns	>0.9999
mRNA Rpk9-I53-50A 1 ug vs. Protein Rpk9-I53-50A	0	-84.96 to 84.96	No	ns	>0.9999		mRNA Rpk9-I53-50A 1 ug vs. Protein Rpk9-I53-50A	150.2	-509.1 to 809.5	No	ns	>0.9999
mRNA Rpk9-I53-50A 1 ug vs. Protein Rpk9-I53-50	-2.48	-92.59 to 87.63	No	ns	>0.9999		mRNA Rpk9-I53-50A 1 ug vs. Protein Rpk9-I53-50	-82.68	-742.0 to 576.6	No	ns	>0.9999
mRNA Rpk9-I53-50A 1 ug vs. Protein Rpk9-I3-01NS	-59.37	-146.7 to 27.92	No	ns	0.5369		mRNA Rpk9-I53-50A 1 ug vs. Protein Rpk9-I3-01NS	70.44	-588.9 to 729.7	No	ns	>0.9999
mRNA Rpk9-I53-50A 1 ug vs. Empty LNP	0	-104.1 to 104.1	No	ns	>0.9999		mRNA Rpk9-I53-50A 1 ug vs. Empty LNP	166.1	-641.3 to 973.6	No	ns	>0.9999
mRNA Membrane-anchored S-2P 0.2 ug vs. mRNA Rpk9 I3-01NS 0.2 ug	-5.237	-90.20 to 79.72	No	ns	>0.9999		mRNA Membrane-anchored S-2P 0.2 ug vs. mRNA Rpk9 I3-01NS 0.2 ug	-456.4	-1116 to 202.9	No	ns	0.5082
mRNA Membrane-anchored S-2P 0.2 ug vs. mRNA Rpk9-I53-50A 0.2 ug	0	-84.96 to 84.96	No	ns	>0.9999		mRNA Membrane-anchored S-2P 0.2 ug vs. mRNA Rpk9-I53-50A 0.2 ug	-107.1	-766.4 to 552.2	No	ns	>0.9999
mRNA Membrane-anchored S-2P 0.2 ug vs. Protein S-2P-foldon	0	-87.29 to 87.29	No	ns	>0.9999		mRNA Membrane-anchored S-2P 0.2 ug vs. Protein S-2P-foldon	-15.9	-675.2 to 643.4	No	ns	>0.9999
mRNA Membrane-anchored S-2P 0.2 ug vs. Protein Rpk9-I53-50A	0	-84.96 to 84.96	No	ns	>0.9999		mRNA Membrane-anchored S-2P 0.2 ug vs. Protein Rpk9-I53-50A	-1.704	-661.0 to 657.6	No	ns	>0.9999
mRNA Membrane-anchored S-2P 0.2 ug vs. Protein Rpk9-I53-50	-2.48	-92.59 to 87.63	No	ns	>0.9999		mRNA Membrane-anchored S-2P 0.2 ug vs. Protein Rpk9-I53-50	-234.6	-893.9 to 424.7	No	ns	0.9943
mRNA Membrane-anchored S-2P 0.2 ug vs. Protein Rpk9-I3-01NS	-59.37	-146.7 to 27.92	No	ns	0.5369		mRNA Membrane-anchored S-2P 0.2 ug vs. Protein Rpk9-I3-01NS	-81.48	-740.8 to 577.8	No	ns	>0.9999
mRNA Membrane-anchored S-2P 0.2 ug vs. Empty LNP	0	-104.1 to 104.1	No	ns	>0.9999		mRNA Membrane-anchored S-2P 0.2 ug vs. Empty LNP	14.23	-793.3 to 821.7	No	ns	>0.9999
mRNA Rpk9 I3-01NS 0.2 ug vs. mRNA Rpk9-I53-50A 0.2 ug	5.237	-79.72 to 90.20	No	ns	>0.9999		mRNA Rpk9 I3-01NS 0.2 ug vs. mRNA Rpk9-I53-50A 0.2 ug	349.3	-310.0 to 1009	No	ns	0.8658
mRNA Rpk9 I3-01NS 0.2 ug vs. Protein S-2P-foldon	5.237	-82.05 to 92.53	No	ns	>0.9999		mRNA Rpk9 I3-01NS 0.2 ug vs. Protein S-2P-foldon	440.5	-218.8 to 1100	No	ns	0.5677
mRNA Rpk9 I3-01NS 0.2 ug vs. Protein Rpk9-I53-50A	5.237	-79.72 to 90.20	No	ns	>0.9999		mRNA Rpk9 I3-01NS 0.2 ug vs. Protein Rpk9-I53-50A	454.7	-204.6 to 1114	No	ns	0.5145
mRNA Rpk9 I3-01NS 0.2 ug vs. Protein Rpk9-I53-50	2.757	-87.36 to 92.87	No	ns	>0.9999		mRNA Rpk9 I3-01NS 0.2 ug vs. Protein Rpk9-I53-50	221.8	-437.5 to 881.1	No	ns	0.9967
mRNA Rpk9 I3-01NS 0.2 ug vs. Protein Rpk9-I3-01NS	-54.13	-141.4 to 33.16	No	ns	0.6832		mRNA Rpk9 I3-01NS 0.2 ug vs. Protein Rpk9-I3-01NS	374.9	-284.4 to 1034	No	ns	0.7965
mRNA Rpk9 I3-01NS 0.2 ug vs. Empty LNP	5.237	-98.82 to 109.3	No	ns	>0.9999		mRNA Rpk9 I3-01NS 0.2 ug vs. Empty LNP	470.6	-336.9 to 1278	No	ns	0.7676
mRNA Rpk9-I53-50A 0.2 ug vs. Protein S-2P-foldon	0	-87.29 to 87.29	No	ns	>0.9999		mRNA Rpk9-I53-50A 0.2 ug vs. Protein S-2P-foldon	91.19	-568.1 to 750.5	No	ns	>0.9999
mRNA Rpk9-I53-50A 0.2 ug vs. Protein Rpk9-I53-50A	0	-84.96 to 84.96	No	ns	>0.9999		mRNA Rpk9-I53-50A 0.2 ug vs. Protein Rpk9-I53-50A	105.4	-553.9 to 764.7	No	ns	>0.9999
mRNA Rpk9-I53-50A 0.2 ug vs. Protein Rpk9-I53-50	-2.48	-92.59 to 87.63	No	ns	>0.9999		mRNA Rpk9-I53-50A 0.2 ug vs. Protein Rpk9-I53-50	-127.5	-786.8 to 531.8	No	ns	>0.9999
mRNA Rpk9-I53-50A 0.2 ug vs. Protein Rpk9-I3-01NS	-59.37	-146.7 to 27.92	No	ns	0.5369		mRNA Rpk9-I53-50A 0.2 ug vs. Protein Rpk9-I3-01NS	25.62	-633.7 to 684.9	No	ns	>0.9999
mRNA Rpk9-I53-50A 0.2 ug vs. Empty LNP	0	-104.1 to 104.1	No	ns	>0.9999		mRNA Rpk9-I53-50A 0.2 ug vs. Empty LNP	121.3	-686.2 to 928.8	No	ns	>0.9999
Protein S-2P-foldon vs. Protein Rpk9-I53-50A	0	-87.29 to 87.29	No	ns	>0.9999		Protein S-2P-foldon vs. Protein Rpk9-I53-50A	14.2	-645.1 to 673.5	No	ns	>0.9999
Protein S-2P-foldon vs. Protein Rpk9-I53-50	-2.48	-94.79 to 89.83	No	ns	>0.9999		Protein S-2P-foldon vs. Protein Rpk9-I53-50	-218.7	-878.0 to 440.6	No	ns	0.9971
Protein S-2P-foldon vs. Protein Rpk9-I3-01NS	-59.37	-148.9 to 30.19	No	ns	0.5795		Protein S-2P-foldon vs. Protein Rpk9-I3-01NS	-65.57	-724.9 to 593.7	No	ns	>0.9999
Protein S-2P-foldon vs. Empty LNP	0	-106.0 to 106.0	No	ns	>0.9999		Protein S-2P-foldon vs. Empty LNP	30.13	-777.3 to 837.6	No	ns	>0.9999
Protein Rpk9-I53-50A vs. Protein Rpk9-I53-50	-2.48	-92.59 to 87.63	No	ns	>0.9999		Protein Rpk9-I53-50A vs. Protein Rpk9-I53-50	-232.9	-892.2 to 426.4	No	ns	0.9947
Protein Rpk9-I53-50A vs. Protein Rpk9-I3-01NS	-59.37	-146.7 to 27.92	No	ns	0.5369		Protein Rpk9-I53-50A vs. Protein Rpk9-I3-01NS	-79.77	-739.1 to 579.5	No	ns	>0.9999
Protein Rpk9-I53-50A vs. Empty LNP	0	-104.1 to 104.1	No	ns	>0.9999		Protein Rpk9-I53-50A vs. Empty LNP	15.93	-791.5 to 823.4	No	ns	>0.9999
Protein Rpk9-I53-50 vs. Protein Rpk9-I3-01NS	-56.89	-149.2 to 35.43	No	ns	0.6923		Protein Rpk9-I53-50 vs. Protein Rpk9-I3-01NS	153.1	-506.2 to 812.4	No	ns	>0.9999
Protein Rpk9-I53-50 vs. Empty LNP	2.48	-105.8 to 110.8	No	ns	>0.9999		Protein Rpk9-I53-50 vs. Empty LNP	248.8	-558.7 to 1056	No	ns	0.9986
Protein Rpk9-I3-01NS vs. Empty LNP	59.37	-46.60 to 165.3	No	ns	0.8119		Protein Rpk9-I3-01NS vs. Empty LNP	95.7	-711.8 to 903.2	No	ns	>0.9999

## Sheet: Fig. 3b
Lung IFNγ+ CD4 T cells							Spleen IFNγ+ CD4 T cells
Ordinary one-way ANOVA							Ordinary one-way ANOVA
Tukey's multiple comparisons test	Mean Diff.	95.00% CI of diff.	Below threshold?	Summary	Adjusted P Value		Tukey's multiple comparisons test	Mean Diff.	95.00% CI of diff.	Below threshold?	Summary	Adjusted P Value
mRNA Rpk9-I3-01NS vs. mRNA Rpk9-I53-50A	0.0304	-0.2798 to 0.3406	No	ns	>0.9999		mRNA Rpk9-I3-01NS vs. mRNA Rpk9-I53-50A	0.0142	-0.1541 to 0.1825	No	ns	>0.9999
mRNA Rpk9-I3-01NS vs. mRNA Membrane-anchored S-2P	-0.6944	-1.005 to -0.3842	Yes	****	<0.0001		mRNA Rpk9-I3-01NS vs. mRNA Membrane-anchored S-2P	-0.412	-0.5803 to -0.2437	Yes	****	<0.0001
mRNA Rpk9-I3-01NS vs. Protein Rpk9-I3-01NS	-0.1104	-0.4206 to 0.1998	No	ns	0.9137		mRNA Rpk9-I3-01NS vs. Protein Rpk9-I3-01NS	0.007	-0.1613 to 0.1753	No	ns	>0.9999
mRNA Rpk9-I3-01NS vs. Protein S-2P-foldon	-0.3844	-0.6946 to -0.07417	Yes	**	0.0081		mRNA Rpk9-I3-01NS vs. Protein S-2P-foldon	-0.015	-0.1833 to 0.1533	No	ns	>0.9999
mRNA Rpk9-I3-01NS vs. Protein Rpk9-I53-50A	-0.0362	-0.3464 to 0.2740	No	ns	0.9998		mRNA Rpk9-I3-01NS vs. Protein Rpk9-I53-50A	0.0478	-0.1205 to 0.2161	No	ns	0.9694
mRNA Rpk9-I3-01NS vs. Unimmunized	0.013	-0.2972 to 0.3232	No	ns	>0.9999		mRNA Rpk9-I3-01NS vs. Unimmunized	0.0528	-0.1155 to 0.2211	No	ns	0.9509
mRNA Rpk9-I53-50A vs. mRNA Membrane-anchored S-2P	-0.7248	-1.035 to -0.4146	Yes	****	<0.0001		mRNA Rpk9-I53-50A vs. mRNA Membrane-anchored S-2P	-0.4262	-0.5945 to -0.2579	Yes	****	<0.0001
mRNA Rpk9-I53-50A vs. Protein Rpk9-I3-01NS	-0.1408	-0.4510 to 0.1694	No	ns	0.7761		mRNA Rpk9-I53-50A vs. Protein Rpk9-I3-01NS	-0.0072	-0.1755 to 0.1611	No	ns	>0.9999
mRNA Rpk9-I53-50A vs. Protein S-2P-foldon	-0.4148	-0.7250 to -0.1046	Yes	**	0.0037		mRNA Rpk9-I53-50A vs. Protein S-2P-foldon	-0.0292	-0.1975 to 0.1391	No	ns	0.9977
mRNA Rpk9-I53-50A vs. Protein Rpk9-I53-50A	-0.0666	-0.3768 to 0.2436	No	ns	0.9927		mRNA Rpk9-I53-50A vs. Protein Rpk9-I53-50A	0.0336	-0.1347 to 0.2019	No	ns	0.995
mRNA Rpk9-I53-50A vs. Unimmunized	-0.0174	-0.3276 to 0.2928	No	ns	>0.9999		mRNA Rpk9-I53-50A vs. Unimmunized	0.0386	-0.1297 to 0.2069	No	ns	0.9896
mRNA Membrane-anchored S-2P vs. Protein Rpk9-I3-01NS	0.584	0.2738 to 0.8942	Yes	****	<0.0001		mRNA Membrane-anchored S-2P vs. Protein Rpk9-I3-01NS	0.419	0.2507 to 0.5873	Yes	****	<0.0001
mRNA Membrane-anchored S-2P vs. Protein S-2P-foldon	0.31	-0.0002346 to 0.6202	No	ns	0.0503		mRNA Membrane-anchored S-2P vs. Protein S-2P-foldon	0.397	0.2287 to 0.5653	Yes	****	<0.0001
mRNA Membrane-anchored S-2P vs. Protein Rpk9-I53-50A	0.6582	0.3480 to 0.9684	Yes	****	<0.0001		mRNA Membrane-anchored S-2P vs. Protein Rpk9-I53-50A	0.4598	0.2915 to 0.6281	Yes	****	<0.0001
mRNA Membrane-anchored S-2P vs. Unimmunized	0.7074	0.3972 to 1.018	Yes	****	<0.0001		mRNA Membrane-anchored S-2P vs. Unimmunized	0.4648	0.2965 to 0.6331	Yes	****	<0.0001
Protein Rpk9-I3-01NS vs. Protein S-2P-foldon	-0.274	-0.5842 to 0.03623	No	ns	0.1106		Protein Rpk9-I3-01NS vs. Protein S-2P-foldon	-0.022	-0.1903 to 0.1463	No	ns	0.9995
Protein Rpk9-I3-01NS vs. Protein Rpk9-I53-50A	0.0742	-0.2360 to 0.3844	No	ns	0.9871		Protein Rpk9-I3-01NS vs. Protein Rpk9-I53-50A	0.0408	-0.1275 to 0.2091	No	ns	0.9862
Protein Rpk9-I3-01NS vs. Unimmunized	0.1234	-0.1868 to 0.4336	No	ns	0.8631		Protein Rpk9-I3-01NS vs. Unimmunized	0.0458	-0.1225 to 0.2141	No	ns	0.9752
Protein S-2P-foldon vs. Protein Rpk9-I53-50A	0.3482	0.03797 to 0.6584	Yes	*	0.0202		Protein S-2P-foldon vs. Protein Rpk9-I53-50A	0.0628	-0.1055 to 0.2311	No	ns	0.8945
Protein S-2P-foldon vs. Unimmunized	0.3974	0.08717 to 0.7076	Yes	**	0.0058		Protein S-2P-foldon vs. Unimmunized	0.0678	-0.1005 to 0.2361	No	ns	0.8562
Protein Rpk9-I53-50A vs. Unimmunized	0.0492	-0.2610 to 0.3594	No	ns	0.9986		Protein Rpk9-I53-50A vs. Unimmunized	0.005	-0.1633 to 0.1733	No	ns	>0.9999
Lung IL-2+ CD4 T cells							Spleen IL-2+ CD4 T cells
Ordinary one-way ANOVA							Ordinary one-way ANOVA
Tukey's multiple comparisons test	Mean Diff.	95.00% CI of diff.	Below threshold?	Summary	Adjusted P Value		Tukey's multiple comparisons test	Mean Diff.	95.00% CI of diff.	Below threshold?	Summary	Adjusted P Value
mRNA Rpk9-I3-01NS vs. mRNA Rpk9-I53-50A	-0.032	-1.609 to 1.545	No	ns	>0.9999		mRNA Rpk9-I3-01NS vs. mRNA Rpk9-I53-50A	-0.014	-0.1208 to 0.09282	No	ns	0.9995
mRNA Rpk9-I3-01NS vs. mRNA Membrane-anchored S-2P	-0.4784	-2.055 to 1.098	No	ns	0.958		mRNA Rpk9-I3-01NS vs. mRNA Membrane-anchored S-2P	-0.335	-0.4418 to -0.2282	Yes	****	<0.0001
mRNA Rpk9-I3-01NS vs. Protein Rpk9-I3-01NS	-1.416	-2.993 to 0.1605	No	ns	0.1003		mRNA Rpk9-I3-01NS vs. Protein Rpk9-I3-01NS	-0.0462	-0.1530 to 0.06062	No	ns	0.8116
mRNA Rpk9-I3-01NS vs. Protein S-2P-foldon	-1.674	-3.251 to -0.09754	Yes	*	0.0319		mRNA Rpk9-I3-01NS vs. Protein S-2P-foldon	-0.133	-0.2398 to -0.02618	Yes	**	0.0077
mRNA Rpk9-I3-01NS vs. Protein Rpk9-I53-50A	-1.172	-2.749 to 0.4045	No	ns	0.2531		mRNA Rpk9-I3-01NS vs. Protein Rpk9-I53-50A	-0.07	-0.1768 to 0.03682	No	ns	0.3917
mRNA Rpk9-I3-01NS vs. Unimmunized	-0.0386	-1.615 to 1.538	No	ns	>0.9999		mRNA Rpk9-I3-01NS vs. Unimmunized	0.055	-0.05182 to 0.1618	No	ns	0.663
mRNA Rpk9-I53-50A vs. mRNA Membrane-anchored S-2P	-0.4464	-2.023 to 1.130	No	ns	0.9699		mRNA Rpk9-I53-50A vs. mRNA Membrane-anchored S-2P	-0.321	-0.4278 to -0.2142	Yes	****	<0.0001
mRNA Rpk9-I53-50A vs. Protein Rpk9-I3-01NS	-1.384	-2.961 to 0.1925	No	ns	0.1144		mRNA Rpk9-I53-50A vs. Protein Rpk9-I3-01NS	-0.0322	-0.1390 to 0.07462	No	ns	0.9593
mRNA Rpk9-I53-50A vs. Protein S-2P-foldon	-1.642	-3.219 to -0.06554	Yes	*	0.037		mRNA Rpk9-I53-50A vs. Protein S-2P-foldon	-0.119	-0.2258 to -0.01218	Yes	*	0.0216
mRNA Rpk9-I53-50A vs. Protein Rpk9-I53-50A	-1.14	-2.717 to 0.4365	No	ns	0.2817		mRNA Rpk9-I53-50A vs. Protein Rpk9-I53-50A	-0.056	-0.1628 to 0.05082	No	ns	0.6446
mRNA Rpk9-I53-50A vs. Unimmunized	-0.0066	-1.583 to 1.570	No	ns	>0.9999		mRNA Rpk9-I53-50A vs. Unimmunized	0.069	-0.03782 to 0.1758	No	ns	0.4084
mRNA Membrane-anchored S-2P vs. Protein Rpk9-I3-01NS	-0.938	-2.515 to 0.6389	No	ns	0.5048		mRNA Membrane-anchored S-2P vs. Protein Rpk9-I3-01NS	0.2888	0.1820 to 0.3956	Yes	****	<0.0001
mRNA Membrane-anchored S-2P vs. Protein S-2P-foldon	-1.196	-2.773 to 0.3809	No	ns	0.2334		mRNA Membrane-anchored S-2P vs. Protein S-2P-foldon	0.202	0.09518 to 0.3088	Yes	****	<0.0001
mRNA Membrane-anchored S-2P vs. Protein Rpk9-I53-50A	-0.694	-2.271 to 0.8829	No	ns	0.7992		mRNA Membrane-anchored S-2P vs. Protein Rpk9-I53-50A	0.265	0.1582 to 0.3718	Yes	****	<0.0001
mRNA Membrane-anchored S-2P vs. Unimmunized	0.4398	-1.137 to 2.017	No	ns	0.972		mRNA Membrane-anchored S-2P vs. Unimmunized	0.39	0.2832 to 0.4968	Yes	****	<0.0001
Protein Rpk9-I3-01NS vs. Protein S-2P-foldon	-0.258	-1.835 to 1.319	No	ns	0.9983		Protein Rpk9-I3-01NS vs. Protein S-2P-foldon	-0.0868	-0.1936 to 0.02002	No	ns	0.1712
Protein Rpk9-I3-01NS vs. Protein Rpk9-I53-50A	0.244	-1.333 to 1.821	No	ns	0.9988		Protein Rpk9-I3-01NS vs. Protein Rpk9-I53-50A	-0.0238	-0.1306 to 0.08302	No	ns	0.9911
Protein Rpk9-I3-01NS vs. Unimmunized	1.378	-0.1991 to 2.955	No	ns	0.1175		Protein Rpk9-I3-01NS vs. Unimmunized	0.1012	-0.005616 to 0.2080	No	ns	0.0722
Protein S-2P-foldon vs. Protein Rpk9-I53-50A	0.502	-1.075 to 2.079	No	ns	0.9474		Protein S-2P-foldon vs. Protein Rpk9-I53-50A	0.063	-0.04382 to 0.1698	No	ns	0.5147
Protein S-2P-foldon vs. Unimmunized	1.636	0.05894 to 3.213	Yes	*	0.0382		Protein S-2P-foldon vs. Unimmunized	0.188	0.08118 to 0.2948	Yes	***	0.0001
Protein Rpk9-I53-50A vs. Unimmunized	1.134	-0.4431 to 2.711	No	ns	0.2879		Protein Rpk9-I53-50A vs. Unimmunized	0.125	0.01818 to 0.2318	Yes	*	0.014
Lung TNFα+ CD4 T cells							Spleen TNFα+ CD4 T cells
Ordinary one-way ANOVA							Ordinary one-way ANOVA
Tukey's multiple comparisons test	Mean Diff.	95.00% CI of diff.	Below threshold?	Summary	Adjusted P Value		Tukey's multiple comparisons test	Mean Diff.	95.00% CI of diff.	Below threshold?	Summary	Adjusted P Value
mRNA Rpk9-I3-01NS vs. mRNA Rpk9-I53-50A	0.0196	-2.834 to 2.873	No	ns	>0.9999		mRNA Rpk9-I3-01NS vs. mRNA Rpk9-I53-50A	0.0038	-0.1676 to 0.1752	No	ns	>0.9999
mRNA Rpk9-I3-01NS vs. mRNA Membrane-anchored S-2P	-0.8328	-3.686 to 2.021	No	ns	0.9651		mRNA Rpk9-I3-01NS vs. mRNA Membrane-anchored S-2P	-0.5234	-0.6948 to -0.3520	Yes	****	<0.0001
mRNA Rpk9-I3-01NS vs. Protein Rpk9-I3-01NS	-2.545	-5.398 to 0.3087	No	ns	0.1046		mRNA Rpk9-I3-01NS vs. Protein Rpk9-I3-01NS	-0.031	-0.2024 to 0.1404	No	ns	0.9971
mRNA Rpk9-I3-01NS vs. Protein S-2P-foldon	-2.159	-5.012 to 0.6947	No	ns	0.2359		mRNA Rpk9-I3-01NS vs. Protein S-2P-foldon	-0.1242	-0.2956 to 0.04717	No	ns	0.2794
mRNA Rpk9-I3-01NS vs. Protein Rpk9-I53-50A	-1.725	-4.578 to 1.129	No	ns	0.4862		mRNA Rpk9-I3-01NS vs. Protein Rpk9-I53-50A	-0.024	-0.1954 to 0.1474	No	ns	0.9993
mRNA Rpk9-I3-01NS vs. Unimmunized	0.0322	-2.821 to 2.886	No	ns	>0.9999		mRNA Rpk9-I3-01NS vs. Unimmunized	0.0486	-0.1228 to 0.2200	No	ns	0.9696
mRNA Rpk9-I53-50A vs. mRNA Membrane-anchored S-2P	-0.8524	-3.706 to 2.001	No	ns	0.961		mRNA Rpk9-I53-50A vs. mRNA Membrane-anchored S-2P	-0.5272	-0.6986 to -0.3558	Yes	****	<0.0001
mRNA Rpk9-I53-50A vs. Protein Rpk9-I3-01NS	-2.564	-5.418 to 0.2891	No	ns	0.1		mRNA Rpk9-I53-50A vs. Protein Rpk9-I3-01NS	-0.0348	-0.2062 to 0.1366	No	ns	0.9946
mRNA Rpk9-I53-50A vs. Protein S-2P-foldon	-2.178	-5.032 to 0.6751	No	ns	0.2271		mRNA Rpk9-I53-50A vs. Protein S-2P-foldon	-0.128	-0.2994 to 0.04337	No	ns	0.2485
mRNA Rpk9-I53-50A vs. Protein Rpk9-I53-50A	-1.744	-4.598 to 1.109	No	ns	0.473		mRNA Rpk9-I53-50A vs. Protein Rpk9-I53-50A	-0.0278	-0.1992 to 0.1436	No	ns	0.9984
mRNA Rpk9-I53-50A vs. Unimmunized	0.0126	-2.841 to 2.866	No	ns	>0.9999		mRNA Rpk9-I53-50A vs. Unimmunized	0.0448	-0.1266 to 0.2162	No	ns	0.9797
mRNA Membrane-anchored S-2P vs. Protein Rpk9-I3-01NS	-1.712	-4.565 to 1.141	No	ns	0.4949		mRNA Membrane-anchored S-2P vs. Protein Rpk9-I3-01NS	0.4924	0.3210 to 0.6638	Yes	****	<0.0001
mRNA Membrane-anchored S-2P vs. Protein S-2P-foldon	-1.326	-4.179 to 1.527	No	ns	0.7571		mRNA Membrane-anchored S-2P vs. Protein S-2P-foldon	0.3992	0.2278 to 0.5706	Yes	****	<0.0001
mRNA Membrane-anchored S-2P vs. Protein Rpk9-I53-50A	-0.892	-3.745 to 1.961	No	ns	0.9517		mRNA Membrane-anchored S-2P vs. Protein Rpk9-I53-50A	0.4994	0.3280 to 0.6708	Yes	****	<0.0001
mRNA Membrane-anchored S-2P vs. Unimmunized	0.865	-1.988 to 3.718	No	ns	0.9582		mRNA Membrane-anchored S-2P vs. Unimmunized	0.572	0.4006 to 0.7434	Yes	****	<0.0001
Protein Rpk9-I3-01NS vs. Protein S-2P-foldon	0.386	-2.467 to 3.239	No	ns	0.9994		Protein Rpk9-I3-01NS vs. Protein S-2P-foldon	-0.0932	-0.2646 to 0.07817	No	ns	0.6058
Protein Rpk9-I3-01NS vs. Protein Rpk9-I53-50A	0.82	-2.033 to 3.673	No	ns	0.9676		Protein Rpk9-I3-01NS vs. Protein Rpk9-I53-50A	0.007	-0.1644 to 0.1784	No	ns	>0.9999
Protein Rpk9-I3-01NS vs. Unimmunized	2.577	-0.2765 to 5.430	No	ns	0.0971		Protein Rpk9-I3-01NS vs. Unimmunized	0.0796	-0.09177 to 0.2510	No	ns	0.7575
Protein S-2P-foldon vs. Protein Rpk9-I53-50A	0.434	-2.419 to 3.287	No	ns	0.9989		Protein S-2P-foldon vs. Protein Rpk9-I53-50A	0.1002	-0.07117 to 0.2716	No	ns	0.5247
Protein S-2P-foldon vs. Unimmunized	2.191	-0.6625 to 5.044	No	ns	0.2216		Protein S-2P-foldon vs. Unimmunized	0.1728	0.001435 to 0.3442	Yes	*	0.0471
Protein Rpk9-I53-50A vs. Unimmunized	1.757	-1.096 to 4.610	No	ns	0.4645		Protein Rpk9-I53-50A vs. Unimmunized	0.0726	-0.09877 to 0.2440	No	ns	0.8255

## Sheet: Fig. 3c
Lung IFNγ+ CD8 T cells							Spleen IFNγ+ CD8 T cells
Ordinary one-way ANOVA							Ordinary one-way ANOVA
Tukey's multiple comparisons test	Mean Diff.	95.00% CI of diff.	Below threshold?	Summary	Adjusted P Value		Tukey's multiple comparisons test	Mean Diff.	95.00% CI of diff.	Below threshold?	Summary	Adjusted P Value
mRNA Rpk9-I3-01NS vs. mRNA Rpk9-I53-50A	1.28	-13.22 to 15.78	No	ns	>0.9999		mRNA Rpk9-I3-01NS vs. mRNA Rpk9-I53-50A	4.088	-4.095 to 12.27	No	ns	0.6927
mRNA Rpk9-I3-01NS vs. mRNA Membrane-anchored S-2P	-2.534	-17.03 to 11.96	No	ns	0.9976		mRNA Rpk9-I3-01NS vs. mRNA Membrane-anchored S-2P	-5.624	-13.81 to 2.559	No	ns	0.3373
mRNA Rpk9-I3-01NS vs. Protein Rpk9-I3-01NS	25.13	10.63 to 39.63	Yes	***	0.0001		mRNA Rpk9-I3-01NS vs. Protein Rpk9-I3-01NS	9.722	1.539 to 17.91	Yes	*	0.0122
mRNA Rpk9-I3-01NS vs. Protein S-2P-foldon	22.78	8.278 to 37.27	Yes	***	0.0005		mRNA Rpk9-I3-01NS vs. Protein S-2P-foldon	9.32	1.137 to 17.50	Yes	*	0.0178
mRNA Rpk9-I3-01NS vs. Protein Rpk9-I53-50A	25.1	10.60 to 39.59	Yes	***	0.0001		mRNA Rpk9-I3-01NS vs. Protein Rpk9-I53-50A	9.724	1.541 to 17.91	Yes	*	0.0121
mRNA Rpk9-I3-01NS vs. Unimmunized	25.03	10.53 to 39.53	Yes	***	0.0001		mRNA Rpk9-I3-01NS vs. Unimmunized	9.722	1.539 to 17.91	Yes	*	0.0122
mRNA Rpk9-I53-50A vs. mRNA Membrane-anchored S-2P	-3.814	-18.31 to 10.68	No	ns	0.979		mRNA Rpk9-I53-50A vs. mRNA Membrane-anchored S-2P	-9.712	-17.90 to -1.529	Yes	*	0.0123
mRNA Rpk9-I53-50A vs. Protein Rpk9-I3-01NS	23.85	9.353 to 38.35	Yes	***	0.0003		mRNA Rpk9-I53-50A vs. Protein Rpk9-I3-01NS	5.634	-2.549 to 13.82	No	ns	0.3353
mRNA Rpk9-I53-50A vs. Protein S-2P-foldon	21.5	6.998 to 35.99	Yes	**	0.0011		mRNA Rpk9-I53-50A vs. Protein S-2P-foldon	5.232	-2.951 to 13.42	No	ns	0.4204
mRNA Rpk9-I53-50A vs. Protein Rpk9-I53-50A	23.82	9.317 to 38.31	Yes	***	0.0003		mRNA Rpk9-I53-50A vs. Protein Rpk9-I53-50A	5.636	-2.547 to 13.82	No	ns	0.3349
mRNA Rpk9-I53-50A vs. Unimmunized	23.75	9.251 to 38.25	Yes	***	0.0003		mRNA Rpk9-I53-50A vs. Unimmunized	5.634	-2.549 to 13.82	No	ns	0.3353
mRNA Membrane-anchored S-2P vs. Protein Rpk9-I3-01NS	27.67	13.17 to 42.16	Yes	****	<0.0001		mRNA Membrane-anchored S-2P vs. Protein Rpk9-I3-01NS	15.35	7.163 to 23.53	Yes	****	<0.0001
mRNA Membrane-anchored S-2P vs. Protein S-2P-foldon	25.31	10.81 to 39.81	Yes	***	0.0001		mRNA Membrane-anchored S-2P vs. Protein S-2P-foldon	14.94	6.761 to 23.13	Yes	****	<0.0001
mRNA Membrane-anchored S-2P vs. Protein Rpk9-I53-50A	27.63	13.13 to 42.13	Yes	****	<0.0001		mRNA Membrane-anchored S-2P vs. Protein Rpk9-I53-50A	15.35	7.165 to 23.53	Yes	****	<0.0001
mRNA Membrane-anchored S-2P vs. Unimmunized	27.56	13.07 to 42.06	Yes	****	<0.0001		mRNA Membrane-anchored S-2P vs. Unimmunized	15.35	7.163 to 23.53	Yes	****	<0.0001
Protein Rpk9-I3-01NS vs. Protein S-2P-foldon	-2.355	-16.85 to 12.14	No	ns	0.9984		Protein Rpk9-I3-01NS vs. Protein S-2P-foldon	-0.4022	-8.586 to 7.781	No	ns	>0.9999
Protein Rpk9-I3-01NS vs. Protein Rpk9-I53-50A	-0.0362	-14.53 to 14.46	No	ns	>0.9999		Protein Rpk9-I3-01NS vs. Protein Rpk9-I53-50A	0.0018	-8.182 to 8.185	No	ns	>0.9999
Protein Rpk9-I3-01NS vs. Unimmunized	-0.102	-14.60 to 14.40	No	ns	>0.9999		Protein Rpk9-I3-01NS vs. Unimmunized	-0.0002	-8.184 to 8.183	No	ns	>0.9999
Protein S-2P-foldon vs. Protein Rpk9-I53-50A	2.319	-12.18 to 16.82	No	ns	0.9985		Protein S-2P-foldon vs. Protein Rpk9-I53-50A	0.404	-7.779 to 8.587	No	ns	>0.9999
Protein S-2P-foldon vs. Unimmunized	2.253	-12.24 to 16.75	No	ns	0.9988		Protein S-2P-foldon vs. Unimmunized	0.402	-7.781 to 8.585	No	ns	>0.9999
Protein Rpk9-I53-50A vs. Unimmunized	-0.0658	-14.56 to 14.43	No	ns	>0.9999		Protein Rpk9-I53-50A vs. Unimmunized	-0.002	-8.185 to 8.181	No	ns	>0.9999
Lung IL-2+ CD8 T cells
Ordinary one-way ANOVA							Spleen IL-2+ CD8 T cells
Tukey's multiple comparisons test	Mean Diff.	95.00% CI of diff.	Below threshold?	Summary	Adjusted P Value		Ordinary one-way ANOVA
mRNA Rpk9-I3-01NS vs. mRNA Rpk9-I53-50A	0.17	-1.857 to 2.197	No	ns	>0.9999		Tukey's multiple comparisons test	Mean Diff.	95.00% CI of diff.	Below threshold?	Summary	Adjusted P Value
mRNA Rpk9-I3-01NS vs. mRNA Membrane-anchored S-2P	1.838	-0.1887 to 3.865	No	ns	0.0948		mRNA Rpk9-I3-01NS vs. mRNA Rpk9-I53-50A	0.086	-0.9749 to 1.147	No	ns	>0.9999
mRNA Rpk9-I3-01NS vs. Protein Rpk9-I3-01NS	3.917	1.890 to 5.944	Yes	****	<0.0001		mRNA Rpk9-I3-01NS vs. mRNA Membrane-anchored S-2P	-0.134	-1.195 to 0.9269	No	ns	0.9996
mRNA Rpk9-I3-01NS vs. Protein S-2P-foldon	3.734	1.707 to 5.761	Yes	****	<0.0001		mRNA Rpk9-I3-01NS vs. Protein Rpk9-I3-01NS	1.35	0.2891 to 2.411	Yes	**	0.0062
mRNA Rpk9-I3-01NS vs. Protein Rpk9-I53-50A	3.874	1.847 to 5.901	Yes	****	<0.0001		mRNA Rpk9-I3-01NS vs. Protein S-2P-foldon	1.352	0.2911 to 2.413	Yes	**	0.0061
mRNA Rpk9-I3-01NS vs. Unimmunized	3.87	1.843 to 5.897	Yes	****	<0.0001		mRNA Rpk9-I3-01NS vs. Protein Rpk9-I53-50A	1.439	0.3783 to 2.500	Yes	**	0.0031
mRNA Rpk9-I53-50A vs. mRNA Membrane-anchored S-2P	1.668	-0.3587 to 3.695	No	ns	0.1609		mRNA Rpk9-I3-01NS vs. Unimmunized	1.522	0.4615 to 2.583	Yes	**	0.0016
mRNA Rpk9-I53-50A vs. Protein Rpk9-I3-01NS	3.747	1.720 to 5.774	Yes	****	<0.0001		mRNA Rpk9-I53-50A vs. mRNA Membrane-anchored S-2P	-0.22	-1.281 to 0.8409	No	ns	0.9939
mRNA Rpk9-I53-50A vs. Protein S-2P-foldon	3.564	1.537 to 5.591	Yes	***	0.0001		mRNA Rpk9-I53-50A vs. Protein Rpk9-I3-01NS	1.264	0.2031 to 2.325	Yes	*	0.0118
mRNA Rpk9-I53-50A vs. Protein Rpk9-I53-50A	3.704	1.677 to 5.731	Yes	****	<0.0001		mRNA Rpk9-I53-50A vs. Protein S-2P-foldon	1.266	0.2051 to 2.327	Yes	*	0.0117
mRNA Rpk9-I53-50A vs. Unimmunized	3.7	1.673 to 5.727	Yes	****	<0.0001		mRNA Rpk9-I53-50A vs. Protein Rpk9-I53-50A	1.353	0.2923 to 2.414	Yes	**	0.0061
mRNA Membrane-anchored S-2P vs. Protein Rpk9-I3-01NS	2.079	0.05226 to 4.106	Yes	*	0.0415		mRNA Rpk9-I53-50A vs. Unimmunized	1.436	0.3755 to 2.497	Yes	**	0.0032
mRNA Membrane-anchored S-2P vs. Protein S-2P-foldon	1.896	-0.1307 to 3.923	No	ns	0.0783		mRNA Membrane-anchored S-2P vs. Protein Rpk9-I3-01NS	1.484	0.4231 to 2.545	Yes	**	0.0022
mRNA Membrane-anchored S-2P vs. Protein Rpk9-I53-50A	2.036	0.009256 to 4.063	Yes	*	0.0484		mRNA Membrane-anchored S-2P vs. Protein S-2P-foldon	1.486	0.4251 to 2.547	Yes	**	0.0022
mRNA Membrane-anchored S-2P vs. Unimmunized	2.032	0.005056 to 4.059	Yes	*	0.0491		mRNA Membrane-anchored S-2P vs. Protein Rpk9-I53-50A	1.573	0.5123 to 2.634	Yes	**	0.0011
Protein Rpk9-I3-01NS vs. Protein S-2P-foldon	-0.183	-2.210 to 1.844	No	ns	>0.9999		mRNA Membrane-anchored S-2P vs. Unimmunized	1.656	0.5955 to 2.717	Yes	***	0.0006
Protein Rpk9-I3-01NS vs. Protein Rpk9-I53-50A	-0.043	-2.070 to 1.984	No	ns	>0.9999		Protein Rpk9-I3-01NS vs. Protein S-2P-foldon	0.002	-1.059 to 1.063	No	ns	>0.9999
Protein Rpk9-I3-01NS vs. Unimmunized	-0.0472	-2.074 to 1.980	No	ns	>0.9999		Protein Rpk9-I3-01NS vs. Protein Rpk9-I53-50A	0.0892	-0.9717 to 1.150	No	ns	>0.9999
Protein S-2P-foldon vs. Protein Rpk9-I53-50A	0.14	-1.887 to 2.167	No	ns	>0.9999		Protein Rpk9-I3-01NS vs. Unimmunized	0.1724	-0.8885 to 1.233	No	ns	0.9984
Protein S-2P-foldon vs. Unimmunized	0.1358	-1.891 to 2.163	No	ns	>0.9999		Protein S-2P-foldon vs. Protein Rpk9-I53-50A	0.0872	-0.9737 to 1.148	No	ns	>0.9999
Protein Rpk9-I53-50A vs. Unimmunized	-0.0042	-2.031 to 2.023	No	ns	>0.9999		Protein S-2P-foldon vs. Unimmunized	0.1704	-0.8905 to 1.231	No	ns	0.9985
							Protein Rpk9-I53-50A vs. Unimmunized	0.0832	-0.9777 to 1.144	No	ns	>0.9999
Lung TNFα+ CD8 T cells
Ordinary one-way ANOVA							Spleen TNFα+ CD8 T cells
Tukey's multiple comparisons test	Mean Diff.	95.00% CI of diff.	Below threshold?	Summary	Adjusted P Value		Ordinary one-way ANOVA
mRNA Rpk9-I3-01NS vs. mRNA Rpk9-I53-50A	0.6	-9.599 to 10.80	No	ns	>0.9999		Tukey's multiple comparisons test	Mean Diff.	95.00% CI of diff.	Below threshold?	Summary	Adjusted P Value
mRNA Rpk9-I3-01NS vs. mRNA Membrane-anchored S-2P	5.69	-4.509 to 15.89	No	ns	0.5779		mRNA Rpk9-I3-01NS vs. mRNA Rpk9-I53-50A	3.87	-2.286 to 10.03	No	ns	0.4402
mRNA Rpk9-I3-01NS vs. Protein Rpk9-I3-01NS	23.42	13.23 to 33.62	Yes	****	<0.0001		mRNA Rpk9-I3-01NS vs. mRNA Membrane-anchored S-2P	-2.732	-8.888 to 3.424	No	ns	0.7932
mRNA Rpk9-I3-01NS vs. Protein S-2P-foldon	21.39	11.19 to 31.59	Yes	****	<0.0001		mRNA Rpk9-I3-01NS vs. Protein Rpk9-I3-01NS	8.26	2.103 to 14.42	Yes	**	0.0035
mRNA Rpk9-I3-01NS vs. Protein Rpk9-I53-50A	23.39	13.19 to 33.59	Yes	****	<0.0001		mRNA Rpk9-I3-01NS vs. Protein S-2P-foldon	8.01	1.854 to 14.17	Yes	**	0.0049
mRNA Rpk9-I3-01NS vs. Unimmunized	23.39	13.19 to 33.59	Yes	****	<0.0001		mRNA Rpk9-I3-01NS vs. Protein Rpk9-I53-50A	8.319	2.163 to 14.48	Yes	**	0.0033
mRNA Rpk9-I53-50A vs. mRNA Membrane-anchored S-2P	5.09	-5.109 to 15.29	No	ns	0.6936		mRNA Rpk9-I3-01NS vs. Unimmunized	8.32	2.164 to 14.48	Yes	**	0.0033
mRNA Rpk9-I53-50A vs. Protein Rpk9-I3-01NS	22.82	12.63 to 33.02	Yes	****	<0.0001		mRNA Rpk9-I53-50A vs. mRNA Membrane-anchored S-2P	-6.602	-12.76 to -0.4456	Yes	*	0.0295
mRNA Rpk9-I53-50A vs. Protein S-2P-foldon	20.79	10.59 to 30.99	Yes	****	<0.0001		mRNA Rpk9-I53-50A vs. Protein Rpk9-I3-01NS	4.39	-1.767 to 10.55	No	ns	0.2968
mRNA Rpk9-I53-50A vs. Protein Rpk9-I53-50A	22.79	12.59 to 32.99	Yes	****	<0.0001		mRNA Rpk9-I53-50A vs. Protein S-2P-foldon	4.14	-2.016 to 10.30	No	ns	0.3619
mRNA Rpk9-I53-50A vs. Unimmunized	22.79	12.59 to 32.99	Yes	****	<0.0001		mRNA Rpk9-I53-50A vs. Protein Rpk9-I53-50A	4.449	-1.707 to 10.61	No	ns	0.2824
mRNA Membrane-anchored S-2P vs. Protein Rpk9-I3-01NS	17.73	7.535 to 27.93	Yes	***	0.0001		mRNA Rpk9-I53-50A vs. Unimmunized	4.45	-1.706 to 10.61	No	ns	0.2823
mRNA Membrane-anchored S-2P vs. Protein S-2P-foldon	15.7	5.501 to 25.90	Yes	***	0.0007		mRNA Membrane-anchored S-2P vs. Protein Rpk9-I3-01NS	10.99	4.835 to 17.15	Yes	****	<0.0001
mRNA Membrane-anchored S-2P vs. Protein Rpk9-I53-50A	17.7	7.497 to 27.90	Yes	***	0.0001		mRNA Membrane-anchored S-2P vs. Protein S-2P-foldon	10.74	4.586 to 16.90	Yes	***	0.0001
mRNA Membrane-anchored S-2P vs. Unimmunized	17.7	7.500 to 27.90	Yes	***	0.0001		mRNA Membrane-anchored S-2P vs. Protein Rpk9-I53-50A	11.05	4.895 to 17.21	Yes	****	<0.0001
Protein Rpk9-I3-01NS vs. Protein S-2P-foldon	-2.034	-12.23 to 8.165	No	ns	0.9951		mRNA Membrane-anchored S-2P vs. Unimmunized	11.05	4.896 to 17.21	Yes	****	<0.0001
Protein Rpk9-I3-01NS vs. Protein Rpk9-I53-50A	-0.0384	-10.24 to 10.16	No	ns	>0.9999		Protein Rpk9-I3-01NS vs. Protein S-2P-foldon	-0.2496	-6.406 to 5.907	No	ns	>0.9999
Protein Rpk9-I3-01NS vs. Unimmunized	-0.0354	-10.23 to 10.16	No	ns	>0.9999		Protein Rpk9-I3-01NS vs. Protein Rpk9-I53-50A	0.0598	-6.097 to 6.216	No	ns	>0.9999
Protein S-2P-foldon vs. Protein Rpk9-I53-50A	1.996	-8.203 to 12.20	No	ns	0.9955		Protein Rpk9-I3-01NS vs. Unimmunized	0.0604	-6.096 to 6.217	No	ns	>0.9999
Protein S-2P-foldon vs. Unimmunized	1.999	-8.200 to 12.20	No	ns	0.9955		Protein S-2P-foldon vs. Protein Rpk9-I53-50A	0.3094	-5.847 to 6.466	No	ns	>0.9999
Protein Rpk9-I53-50A vs. Unimmunized	0.003	-10.20 to 10.20	No	ns	>0.9999		Protein S-2P-foldon vs. Unimmunized	0.31	-5.846 to 6.466	No	ns	>0.9999
							Protein Rpk9-I53-50A vs. Unimmunized	0.0006	-6.156 to 6.157	No	ns	>0.9999

## Sheet: Fig. 4b
Ordinary one-way ANOVA
Tukey's multiple comparisons test	Mean Diff.	95.00% CI of diff.	Below threshold?	Summary	Adjusted P Value
mRNA Membrane-anchored S-2P vs. mRNA Rpk9-I53-50A	-1230	-7993 to 5532	No	ns	0.9853
mRNA Membrane-anchored S-2P vs. mRNA Rpk9-I3-01NS	-19408	-26170 to -12645	Yes	****	<0.0001
mRNA Membrane-anchored S-2P vs. mRNA Luciferase	673.4	-5934 to 7281	No	ns	0.9984
mRNA Membrane-anchored S-2P vs. Buffer	665.8	-6097 to 7428	No	ns	0.9986
mRNA Rpk9-I53-50A vs. mRNA Rpk9-I3-01NS	-18177	-24940 to -11415	Yes	****	<0.0001
mRNA Rpk9-I53-50A vs. mRNA Luciferase	1904	-4704 to 8511	No	ns	0.9238
mRNA Rpk9-I53-50A vs. Buffer	1896	-4867 to 8659	No	ns	0.9305
mRNA Rpk9-I3-01NS vs. mRNA Luciferase	20081	13474 to 26688	Yes	****	<0.0001
mRNA Rpk9-I3-01NS vs. Buffer	20073	13311 to 26836	Yes	****	<0.0001
mRNA Luciferase vs. Buffer	-7.6	-6615 to 6600	No	ns	>0.9999

## Sheet: Fig. 4c
Mixed-effects analysis
Tukey's multiple comparisons test	Predicted (LS) mean diff.	95.00% CI of diff.	Below threshold?	Summary	Adjusted P Value
0 dpi
mRNA Membrane-anchored S-2P vs. mRNA Rpk9-I53-50A	0	-2.133 to 2.133	No	ns	>0.9999
mRNA Membrane-anchored S-2P vs. mRNA Rpk9-I3-01NS	0	-2.133 to 2.133	No	ns	>0.9999
mRNA Membrane-anchored S-2P vs. mRNA Luciferase	0	-2.084 to 2.084	No	ns	>0.9999
mRNA Membrane-anchored S-2P vs. Buffer	0	-2.133 to 2.133	No	ns	>0.9999
mRNA Rpk9-I53-50A vs. mRNA Rpk9-I3-01NS	0	-2.133 to 2.133	No	ns	>0.9999
mRNA Rpk9-I53-50A vs. mRNA Luciferase	0	-2.084 to 2.084	No	ns	>0.9999
mRNA Rpk9-I53-50A vs. Buffer	0	-2.133 to 2.133	No	ns	>0.9999
mRNA Rpk9-I3-01NS vs. mRNA Luciferase	0	-2.084 to 2.084	No	ns	>0.9999
mRNA Rpk9-I3-01NS vs. Buffer	0	-2.133 to 2.133	No	ns	>0.9999
mRNA Luciferase vs. Buffer	0	-2.084 to 2.084	No	ns	>0.9999
1 dpi
mRNA Membrane-anchored S-2P vs. mRNA Rpk9-I53-50A	0.779	-1.354 to 2.912	No	ns	0.8521
mRNA Membrane-anchored S-2P vs. mRNA Rpk9-I3-01NS	0.557	-1.576 to 2.690	No	ns	0.9517
mRNA Membrane-anchored S-2P vs. mRNA Luciferase	0.1482	-1.936 to 2.232	No	ns	0.9997
mRNA Membrane-anchored S-2P vs. Buffer	3.079	0.9459 to 5.212	Yes	***	0.0009
mRNA Rpk9-I53-50A vs. mRNA Rpk9-I3-01NS	-0.2219	-2.355 to 1.911	No	ns	0.9985
mRNA Rpk9-I53-50A vs. mRNA Luciferase	-0.6308	-2.715 to 1.453	No	ns	0.9196
mRNA Rpk9-I53-50A vs. Buffer	2.3	0.1669 to 4.433	Yes	*	0.0275
mRNA Rpk9-I3-01NS vs. mRNA Luciferase	-0.4089	-2.493 to 1.675	No	ns	0.9829
mRNA Rpk9-I3-01NS vs. Buffer	2.522	0.3889 to 4.655	Yes	*	0.0116
mRNA Luciferase vs. Buffer	2.931	0.8468 to 5.015	Yes	**	0.0014
2 dpi
mRNA Membrane-anchored S-2P vs. mRNA Rpk9-I53-50A	-0.4647	-2.598 to 1.668	No	ns	0.9749
mRNA Membrane-anchored S-2P vs. mRNA Rpk9-I3-01NS	-1	-3.133 to 1.132	No	ns	0.6961
mRNA Membrane-anchored S-2P vs. mRNA Luciferase	4.369	2.285 to 6.453	Yes	****	<0.0001
mRNA Membrane-anchored S-2P vs. Buffer	3.592	1.459 to 5.725	Yes	****	<0.0001
mRNA Rpk9-I53-50A vs. mRNA Rpk9-I3-01NS	-0.5357	-2.669 to 1.597	No	ns	0.958
mRNA Rpk9-I53-50A vs. mRNA Luciferase	4.833	2.750 to 6.917	Yes	****	<0.0001
mRNA Rpk9-I53-50A vs. Buffer	4.057	1.924 to 6.190	Yes	****	<0.0001
mRNA Rpk9-I3-01NS vs. mRNA Luciferase	5.369	3.285 to 7.453	Yes	****	<0.0001
mRNA Rpk9-I3-01NS vs. Buffer	4.592	2.459 to 6.725	Yes	****	<0.0001
mRNA Luciferase vs. Buffer	-0.7768	-2.861 to 1.307	No	ns	0.8424
3 dpi
mRNA Membrane-anchored S-2P vs. mRNA Rpk9-I53-50A	-1.242	-4.106 to 1.623	No	ns	0.7544
mRNA Membrane-anchored S-2P vs. mRNA Rpk9-I3-01NS	-0.9624	-3.827 to 1.902	No	ns	0.8865
mRNA Membrane-anchored S-2P vs. mRNA Luciferase	9.769	7.021 to 12.52	Yes	****	<0.0001
mRNA Membrane-anchored S-2P vs. Buffer	8.669	5.805 to 11.53	Yes	****	<0.0001
mRNA Rpk9-I53-50A vs. mRNA Rpk9-I3-01NS	0.2794	-2.585 to 3.144	No	ns	0.9988
mRNA Rpk9-I53-50A vs. mRNA Luciferase	11.01	8.262 to 13.76	Yes	****	<0.0001
mRNA Rpk9-I53-50A vs. Buffer	9.911	7.046 to 12.78	Yes	****	<0.0001
mRNA Rpk9-I3-01NS vs. mRNA Luciferase	10.73	7.983 to 13.48	Yes	****	<0.0001
mRNA Rpk9-I3-01NS vs. Buffer	9.631	6.767 to 12.50	Yes	****	<0.0001
mRNA Luciferase vs. Buffer	-1.1	-3.849 to 1.648	No	ns	0.8047
4 dpi
mRNA Membrane-anchored S-2P vs. mRNA Rpk9-I53-50A	0.2605	-2.604 to 3.125	No	ns	0.9991
mRNA Membrane-anchored S-2P vs. mRNA Rpk9-I3-01NS	0.5195	-2.345 to 3.384	No	ns	0.9873
mRNA Membrane-anchored S-2P vs. mRNA Luciferase	16.76	13.91 to 19.62	Yes	****	<0.0001
mRNA Membrane-anchored S-2P vs. Buffer	16.6	13.58 to 19.61	Yes	****	<0.0001
mRNA Rpk9-I53-50A vs. mRNA Rpk9-I3-01NS	0.259	-2.605 to 3.123	No	ns	0.9991
mRNA Rpk9-I53-50A vs. mRNA Luciferase	16.5	13.65 to 19.36	Yes	****	<0.0001
mRNA Rpk9-I53-50A vs. Buffer	16.34	13.32 to 19.35	Yes	****	<0.0001
mRNA Rpk9-I3-01NS vs. mRNA Luciferase	16.24	13.39 to 19.10	Yes	****	<0.0001
mRNA Rpk9-I3-01NS vs. Buffer	16.08	13.06 to 19.09	Yes	****	<0.0001
mRNA Luciferase vs. Buffer	-0.1671	-3.173 to 2.839	No	ns	0.9999

## Sheet: Fig. 4d
4 dpi
Ordinary one-way ANOVA
Tukey's multiple comparisons test	Mean Diff.	95.00% CI of diff.	Below threshold?	Summary	Adjusted P Value
mRNA Membrane-anchored S-2P vs. mRNA Rpk9-I53-50A	0.5	-0.01396 to 1.014	No	ns	0.0589
mRNA Membrane-anchored S-2P vs. mRNA Rpk9-I3-01NS	0.6	0.08604 to 1.114	Yes	*	0.0175
mRNA Membrane-anchored S-2P vs. mRNA Luciferase	-2.7	-3.214 to -2.186	Yes	****	<0.0001
mRNA Membrane-anchored S-2P vs. Buffer	-2.775	-3.320 to -2.230	Yes	****	<0.0001
mRNA Rpk9-I53-50A vs. mRNA Rpk9-I3-01NS	0.1	-0.4140 to 0.6140	No	ns	0.9757
mRNA Rpk9-I53-50A vs. mRNA Luciferase	-3.2	-3.714 to -2.686	Yes	****	<0.0001
mRNA Rpk9-I53-50A vs. Buffer	-3.275	-3.820 to -2.730	Yes	****	<0.0001
mRNA Rpk9-I3-01NS vs. mRNA Luciferase	-3.3	-3.814 to -2.786	Yes	****	<0.0001
mRNA Rpk9-I3-01NS vs. Buffer	-3.375	-3.920 to -2.830	Yes	****	<0.0001
mRNA Luciferase vs. Buffer	-0.075	-0.6201 to 0.4701	No	ns	0.9933

## Sheet: Fig. 4e
2 dpi
Ordinary one-way ANOVA
Tukey's multiple comparisons test	Mean Diff.	95.00% CI of diff.	Below threshold?	Summary	Adjusted P Value
mRNA Membrane-anchored S-2P vs. mRNA Rpk9-I53-50A	-107550	-1032664 to 817564	No	ns	0.9966
mRNA Membrane-anchored S-2P vs. mRNA Rpk9-I3-01NS	-105800	-1030914 to 819314	No	ns	0.9968
mRNA Membrane-anchored S-2P vs. mRNA Luciferase	-697650	-1622764 to 227464	No	ns	0.2002
mRNA Membrane-anchored S-2P vs. Buffer	-1559650	-2484764 to -634536	Yes	***	0.0005
mRNA Rpk9-I53-50A vs. mRNA Rpk9-I3-01NS	1750	-923364 to 926864	No	ns	>0.9999
mRNA Rpk9-I53-50A vs. mRNA Luciferase	-590100	-1515214 to 335014	No	ns	0.3448
mRNA Rpk9-I53-50A vs. Buffer	-1452100	-2377214 to -526986	Yes	**	0.0012
mRNA Rpk9-I3-01NS vs. mRNA Luciferase	-591850	-1516964 to 333264	No	ns	0.342
mRNA Rpk9-I3-01NS vs. Buffer	-1453850	-2378964 to -528736	Yes	**	0.0012
mRNA Luciferase vs. Buffer	-862000	-1787114 to 63114	No	ns	0.0753

## Sheet: Fig. 4f
Two-way ANOVA
Tukey's multiple comparisons test	Predicted (LS) mean diff.	95.00% CI of diff.	Below threshold?	Summary	Adjusted P Value
2 dpi
mRNA Membrane-anchored S-2P vs. mRNA Rpk9-I53-50A	-1881032	-25639961 to 21877897	No	ns	0.9994
mRNA Membrane-anchored S-2P vs. mRNA Rpk9-I3-01NS	48673	-23710256 to 23807602	No	ns	>0.9999
mRNA Membrane-anchored S-2P vs. mRNA Luciferase	-44361282	-68120211 to -20602353	Yes	****	<0.0001
mRNA Membrane-anchored S-2P vs. Buffer	-38901282	-62660211 to -15142353	Yes	***	0.0003
mRNA Rpk9-I53-50A vs. mRNA Rpk9-I3-01NS	1929705	-21829224 to 25688634	No	ns	0.9993
mRNA Rpk9-I53-50A vs. mRNA Luciferase	-42480250	-66239179 to -18721321	Yes	****	<0.0001
mRNA Rpk9-I53-50A vs. Buffer	-37020250	-60779179 to -13261321	Yes	***	0.0006
mRNA Rpk9-I3-01NS vs. mRNA Luciferase	-44409955	-68168884 to -20651026	Yes	****	<0.0001
mRNA Rpk9-I3-01NS vs. Buffer	-38949955	-62708884 to -15191026	Yes	***	0.0003
mRNA Luciferase vs. Buffer	5460000	-18298929 to 29218929	No	ns	0.9644
4 dpi
mRNA Membrane-anchored S-2P vs. mRNA Rpk9-I53-50A	154	-23758775 to 23759083	No	ns	>0.9999
mRNA Membrane-anchored S-2P vs. mRNA Rpk9-I3-01NS	291	-23758638 to 23759220	No	ns	>0.9999
mRNA Membrane-anchored S-2P vs. mRNA Luciferase	-1632997	-24380440 to 21114445	No	ns	0.9996
mRNA Membrane-anchored S-2P vs. Buffer	-642164	-25842314 to 24557986	No	ns	>0.9999
mRNA Rpk9-I53-50A vs. mRNA Rpk9-I3-01NS	137	-23758792 to 23759066	No	ns	>0.9999
mRNA Rpk9-I53-50A vs. mRNA Luciferase	-1633151	-24380594 to 21114291	No	ns	0.9996
mRNA Rpk9-I53-50A vs. Buffer	-642318	-25842468 to 24557832	No	ns	>0.9999
mRNA Rpk9-I3-01NS vs. mRNA Luciferase	-1633288	-24380731 to 21114154	No	ns	0.9996
mRNA Rpk9-I3-01NS vs. Buffer	-642455	-25842605 to 24557695	No	ns	>0.9999
mRNA Luciferase vs. Buffer	990833	-23258022 to 25239689	No	ns	>0.9999

[truncated: 9 more sheets: Fig. 5b, Fig. 5c, Fig. 5d, Fig. 5e, Fig. 5f, ED Fig. 5b, ED Fig. 7b, ED Fig. 7c, ED Fig. 8b]
