# Supplementary material for: Computationally designed mRNA-launched protein nanoparticle vaccines
Source: bioRxiv. 2024 Jul 23:2024.07.22.604655. Preprint. [Version 1] doi: 10.1101/2024.07.22.604655 (PMC11291046; doi:10.1101/2024.07.22.604655)
Supplement: Supplement 2 [file media-2.xlsx]

## Sheet: Fig. 1b
mL	mAU (UV 280)	Normalized mAU (UV 280)
-0.00302	0.002667	0.00450145
-0.00219	-0.22329	0.00125324
-0.00136	-0.22919	0.00116843
-0.00053	-0.22883	0.0011736
0.000306	-0.22908	0.00117001
0.001138	-0.2293	0.00116685
0.001971	-0.22948	0.00116426
0.002803	-0.22965	0.00116182
0.003635	-0.22989	0.00115837
0.004467	-0.23009	0.00115549
0.0053	-0.23013	0.00115492
0.006132	-0.23012	0.00115506
0.006964	-0.23012	0.00115506
0.007797	-0.23011	0.0011552
0.008629	-0.23011	0.0011552
0.009461	-0.2301	0.00115535
0.010294	-0.23011	0.0011552
0.011126	-0.23027	0.0011529
0.011958	-0.23067	0.00114715
0.012791	-0.23116	0.00114011
0.013623	-0.23164	0.00113321
0.014455	-0.23212	0.00112631
0.015288	-0.2326	0.00111941
0.01612	-0.23309	0.00111236
0.016952	-0.2337	0.0011036
0.017785	-0.23448	0.00109238
0.018617	-0.23537	0.00107959
0.019449	-0.23631	0.00106608
0.020282	-0.23725	0.00105256
0.021114	-0.23819	0.00103905
0.021946	-0.23914	0.00102539
0.022779	-0.24008	0.00101188
0.023611	-0.2394	0.00102166
0.024443	-0.23578	0.00107369
0.025276	-0.23085	0.00114457
0.026108	-0.22595	0.001215
0.02694	-0.22101	0.00128602
0.027773	-0.21606	0.00135718
0.028605	-0.21111	0.00142833
0.029437	-0.20618	0.0014992
0.03027	-0.20241	0.0015534
0.031102	-0.20425	0.00152695
0.031934	-0.2093	0.00145435
0.032767	-0.2142	0.00138391
0.033599	-0.2191	0.00131348
0.034431	-0.22399	0.00124318
0.035264	-0.22888	0.00117288
0.036096	-0.23379	0.0011023
0.036928	-0.23845	0.00103531
0.037761	-0.24071	0.00100282
0.038593	-0.24172	0.000988305
0.039425	-0.24267	0.000974649
0.040258	-0.24359	0.000961423
0.04109	-0.24451	0.000948198
0.041922	-0.24544	0.000934829
0.042755	-0.24637	0.00092146
0.043587	-0.2473	0.000908091
0.044419	-0.24827	0.000894147
0.045252	-0.24922	0.00088049
0.046084	-0.25003	0.000868846
0.046916	-0.25079	0.000857921
0.047749	-0.25156	0.000846852
0.048581	-0.25233	0.000835783
0.049413	-0.25321	0.000823132
0.050246	-0.2541	0.000810338
0.051078	-0.25533	0.000792657
0.05191	-0.25685	0.000770806
0.052743	-0.25837	0.000748956
0.053575	-0.2599	0.000726961
0.054407	-0.26143	0.000704967
0.05524	-0.26295	0.000683116
0.056072	-0.26448	0.000661122
0.056904	-0.26561	0.000644878
0.057737	-0.26493	0.000654653
0.058569	-0.26323	0.000679091
0.059401	-0.26145	0.000704679
0.060234	-0.25968	0.000730124
0.061066	-0.2579	0.000755712
0.061898	-0.25612	0.0007813
0.062731	-0.25434	0.000806888
0.063563	-0.25256	0.000832476
0.064395	-0.25259	0.000832045
0.065228	-0.25549	0.000790357
0.06606	-0.26134	0.000706261
0.066892	-0.26822	0.000607358
0.067725	-0.2751	0.000508456
0.068557	-0.28199	0.00040941
0.069389	-0.28888	0.000310364
0.070222	-0.29576	0.000211461
0.071054	-0.30277	0.00011069
0.071886	-0.30854	2.77444e-05
0.072719	-0.30829	3.13383e-05
0.073551	-0.30523	7.53268e-05
0.074383	-0.30217	0.000119315
0.075215	-0.29912	0.00016316
0.076048	-0.29607	0.000207005
0.07688	-0.29301	0.000250994
0.077712	-0.28922	0.000305476
0.078545	-0.28529	0.000361971
0.079377	-0.28376	0.000383966
0.080209	-0.28342	0.000388853
0.081042	-0.28307	0.000393884
0.081874	-0.28273	0.000398772
0.082706	-0.28238	0.000403803
0.083539	-0.28203	0.000408835
0.084371	-0.28192	0.000410416
0.085203	-0.28194	0.000410129
0.086036	-0.28193	0.000410272
0.086868	-0.28189	0.000410847
0.0877	-0.28185	0.000411422
0.088533	-0.28182	0.000411854
0.089365	-0.28178	0.000412429
0.090197	-0.28174	0.000413004
0.09103	-0.28183	0.00041171
0.091862	-0.28203	0.000408835
0.092694	-0.28179	0.000412285
0.093527	-0.28128	0.000419616
0.094359	-0.28075	0.000427235
0.095191	-0.2802	0.000435142
0.096024	-0.27965	0.000443048
0.096856	-0.2791	0.000450955
0.097688	-0.27855	0.000458861
0.098521	-0.27837	0.000461449
0.099353	-0.27987	0.000439886
0.100185	-0.2824	0.000403516
0.101018	-0.28494	0.000367003
0.10185	-0.28747	0.000330633
0.102682	-0.29001	0.00029412
0.103515	-0.29255	0.000257606
0.104347	-0.2951	0.000220949
0.105179	-0.29775	0.000182854
0.106012	-0.29883	0.000167329
0.106844	-0.29878	0.000168048
0.107676	-0.29873	0.000168767
0.108509	-0.29868	0.000169485
0.109341	-0.29863	0.000170204
0.110173	-0.29858	0.000170923
0.111006	-0.29847	0.000172504
0.111838	-0.29811	0.000177679
0.11267	-0.29747	0.00018688
0.113503	-0.29675	0.00019723
0.114335	-0.29602	0.000207724
0.115167	-0.2953	0.000218074
0.116	-0.29458	0.000228424
0.116832	-0.29385	0.000238918
0.117664	-0.2933	0.000246825
0.118497	-0.29302	0.00025085
0.119329	-0.29355	0.000243231
0.120161	-0.29448	0.000229862
0.120994	-0.2954	0.000216636
0.121826	-0.29633	0.000203267
0.122658	-0.29725	0.000190042
0.123491	-0.29818	0.000176673
0.124323	-0.29922	0.000161723
0.125155	-0.30033	0.000145766
0.125988	-0.30121	0.000133116
0.12682	-0.30195	0.000122478
0.127652	-0.30268	0.000111984
0.128485	-0.3034	0.000101634
0.129317	-0.30413	9.11397e-05
0.130149	-0.30486	8.06457e-05
0.130982	-0.3055	7.14455e-05
0.131814	-0.30576	6.77079e-05
0.132646	-0.30574	6.79954e-05
0.133479	-0.30562	6.97204e-05
0.134311	-0.30547	7.18767e-05
0.135143	-0.30533	7.38893e-05
0.135976	-0.30518	7.60456e-05
0.136808	-0.30503	7.82019e-05
0.13764	-0.30495	7.93519e-05
0.138473	-0.30501	7.84894e-05
0.139305	-0.30511	7.70519e-05
0.140137	-0.30519	7.59018e-05
0.14097	-0.30527	7.47518e-05
0.141802	-0.30535	7.36018e-05
0.142634	-0.30543	7.24517e-05
0.143467	-0.30551	7.13017e-05
0.144299	-0.30558	7.02954e-05
0.145131	-0.30557	7.04392e-05
0.145964	-0.30554	7.08705e-05
0.146796	-0.30538	7.31705e-05
0.147628	-0.3052	7.57581e-05
0.14846	-0.30502	7.83456e-05
0.149293	-0.30483	8.1077e-05
0.150125	-0.30464	8.38083e-05
0.150957	-0.30447	8.62521e-05
0.15179	-0.3046	8.43833e-05
0.152622	-0.30504	7.80581e-05
0.153454	-0.30571	6.84266e-05
0.154287	-0.30656	5.62076e-05
0.155119	-0.3074	4.41323e-05
0.155951	-0.30825	3.19133e-05
0.156784	-0.3091	1.96942e-05
0.157616	-0.30995	7.47518e-06
0.158448	-0.31046	1.43753e-07
0.159281	-0.31047	0
0.160113	-0.31018	4.16885e-06
0.160945	-0.30976	1.02065e-05
0.161778	-0.30934	1.62441e-05
0.16261	-0.30892	2.22818e-05
0.163442	-0.3085	2.83194e-05
0.164275	-0.30808	3.43571e-05
0.165107	-0.30749	4.28385e-05
0.165939	-0.30655	5.63514e-05
0.166772	-0.30543	7.24517e-05
0.167604	-0.30431	8.85521e-05
0.168436	-0.30318	0.000104796
0.169269	-0.30206	0.000120897
0.170101	-0.30093	0.000137141
0.170933	-0.29981	0.000153241
0.171766	-0.29874	0.000168623
0.172598	-0.29779	0.000182279
0.17343	-0.29717	0.000191192
0.174263	-0.29676	0.000197086
0.175095	-0.29634	0.000203124
0.175927	-0.29593	0.000209018
0.17676	-0.29551	0.000215055
0.177592	-0.2951	0.000220949
0.178424	-0.29476	0.000225837
0.179257	-0.29448	0.000229862
0.180089	-0.29413	0.000234893
0.180921	-0.29372	0.000240787
0.181754	-0.2933	0.000246825
0.182586	-0.29289	0.000252719
0.183418	-0.29248	0.000258612
0.184251	-0.29206	0.00026465
0.185083	-0.29178	0.000268675
0.185915	-0.29163	0.000270832
0.186748	-0.29158	0.00027155
0.18758	-0.29156	0.000271838
0.188412	-0.29154	0.000272125
0.189245	-0.29152	0.000272413
0.190077	-0.29149	0.000272844
0.190909	-0.29147	0.000273132
0.191742	-0.29144	0.000273563
0.192574	-0.29136	0.000274713
0.193406	-0.2909	0.000281326
0.194239	-0.29026	0.000290526
0.195071	-0.28962	0.000299726
0.195903	-0.28898	0.000308926
0.196736	-0.28834	0.000318126
0.197568	-0.2877	0.000327327
0.1984	-0.28699	0.000337533
0.199233	-0.28619	0.000349033
0.200065	-0.28582	0.000354352
0.200897	-0.2857	0.000356077
0.20173	-0.28562	0.000357227
0.202562	-0.28553	0.000358521
0.203394	-0.28543	0.000359959
0.204227	-0.28533	0.000361396
0.205059	-0.28551	0.000358809
0.205891	-0.28606	0.000350902
0.206724	-0.2868	0.000340264
0.207556	-0.28781	0.000325745
0.208388	-0.28893	0.000309645
0.209221	-0.29005	0.000293545
0.210053	-0.29117	0.000277444
0.210885	-0.2923	0.0002612
0.211718	-0.29329	0.000246968
0.21255	-0.29401	0.000236618
0.213382	-0.29453	0.000229143
0.214215	-0.29499	0.00022253
0.215047	-0.29546	0.000215774
0.215879	-0.29592	0.000209161
0.216712	-0.29639	0.000202405
0.217544	-0.29685	0.000195792
0.218376	-0.29732	0.000189036
0.219209	-0.29777	0.000182567
0.220041	-0.29813	0.000177392
0.220873	-0.29838	0.000173798
0.221705	-0.29856	0.00017121
0.222538	-0.29874	0.000168623
0.22337	-0.29892	0.000166035
0.224202	-0.2991	0.000163448
0.225035	-0.29928	0.00016086
0.225867	-0.29935	0.000159854
0.226699	-0.29916	0.000162585
0.227532	-0.29878	0.000168048
0.228364	-0.29836	0.000174085
0.229196	-0.29794	0.000180123
0.230029	-0.29751	0.000186304
0.230861	-0.29709	0.000192342
0.231693	-0.29667	0.00019838
0.232526	-0.29621	0.000204992
0.233358	-0.2957	0.000212324
0.23419	-0.29515	0.00022023
0.235023	-0.2946	0.000228137
0.235855	-0.29406	0.000235899
0.236687	-0.29351	0.000243806
0.23752	-0.29296	0.000251712
0.238352	-0.29242	0.000259475
0.239184	-0.29166	0.0002704
0.240017	-0.2907	0.000284201
0.240849	-0.28976	0.000297713
0.241681	-0.28885	0.000310795
0.242514	-0.28795	0.000323733
0.243346	-0.28704	0.000336814
0.244178	-0.28613	0.000349896
0.245011	-0.28522	0.000362978
0.245843	-0.28432	0.000375915
0.246675	-0.28304	0.000394316
0.247508	-0.28146	0.000417029
0.24834	-0.27986	0.000440029
0.249172	-0.27825	0.000463174
0.250005	-0.27664	0.000486318
0.250837	-0.27503	0.000509462
0.251669	-0.27342	0.000532607
0.252502	-0.2718	0.000555895
0.253334	-0.27036	0.000576595
0.254166	-0.26924	0.000592696
0.254999	-0.26827	0.00060664
0.255831	-0.26726	0.000621159
0.256663	-0.26618	0.000636684
0.257496	-0.26509	0.000652353
0.258328	-0.26399	0.000668166
0.25916	-0.26277	0.000685704
0.259993	-0.26135	0.000706117
0.260825	-0.25994	0.000726386
0.261657	-0.25855	0.000746368
0.26249	-0.25716	0.00076635
0.263322	-0.25578	0.000786188
0.264154	-0.25439	0.000806169
0.264987	-0.25309	0.000824857
0.265819	-0.25203	0.000840095
0.266651	-0.25117	0.000852458
0.267484	-0.25039	0.000863671
0.268316	-0.2498	0.000872152
0.269148	-0.24925	0.000880059
0.269981	-0.24871	0.000887821
0.270813	-0.24817	0.000895584
0.271645	-0.2474	0.000906653
0.272478	-0.24617	0.000924335
0.27331	-0.24479	0.000944173
0.274142	-0.24343	0.000963723
0.274975	-0.24214	0.000982267
0.275807	-0.24091	0.000999949
0.276639	-0.23968	0.00101763
0.277472	-0.23845	0.00103531
0.278304	-0.23731	0.0010517
0.279136	-0.23635	0.0010655
0.279969	-0.23548	0.00107801
0.280801	-0.23477	0.00108821
0.281633	-0.23435	0.00109425
0.282466	-0.23403	0.00109885
0.283298	-0.2337	0.0011036
0.28413	-0.23337	0.00110834
0.284963	-0.23313	0.00111179
0.285795	-0.2331	0.00111222
0.286627	-0.23321	0.00111064
0.28746	-0.23333	0.00110891
0.288292	-0.23345	0.00110719
0.289124	-0.23357	0.00110546
0.289957	-0.23369	0.00110374
0.290789	-0.2338	0.00110216
0.291621	-0.23392	0.00110043
0.292453	-0.23387	0.00110115
0.293286	-0.23357	0.00110546
0.294118	-0.23319	0.00111093
0.29495	-0.23284	0.00111596
0.295783	-0.23249	0.00112099
0.296615	-0.23214	0.00112602
0.297447	-0.23179	0.00113105
0.29828	-0.23144	0.00113608
0.299112	-0.23103	0.00114198
0.299944	-0.23053	0.00114917
0.300777	-0.23015	0.00115463
0.301609	-0.22991	0.00115808
0.302441	-0.22967	0.00116153
0.303274	-0.22943	0.00116498
0.304106	-0.22919	0.00116843
0.304938	-0.22895	0.00117188
0.305771	-0.22876	0.00117461
0.306603	-0.2287	0.00117547
0.307435	-0.22856	0.00117748
0.308268	-0.22828	0.00118151
0.3091	-0.22799	0.00118568
0.309932	-0.22768	0.00119013
0.310765	-0.22737	0.00119459
0.311597	-0.22706	0.00119905
0.312429	-0.22682	0.0012025
0.313262	-0.22698	0.0012002
0.314094	-0.22776	0.00118898
0.314926	-0.22873	0.00117504
0.315759	-0.22968	0.00116138
0.316591	-0.23064	0.00114758
0.317423	-0.2316	0.00113378
0.318256	-0.23256	0.00111998
0.319088	-0.23346	0.00110705
0.31992	-0.23407	0.00109828
0.320753	-0.23434	0.0010944
0.321585	-0.23452	0.00109181
0.322417	-0.23469	0.00108936
0.32325	-0.23486	0.00108692
0.324082	-0.23503	0.00108448
0.324914	-0.23521	0.00108189
0.325747	-0.23533	0.00108016
0.326579	-0.23523	0.0010816
0.327411	-0.23482	0.00108749
0.328244	-0.23424	0.00109583
0.329076	-0.23365	0.00110431
0.329908	-0.23307	0.00111265
0.330741	-0.23249	0.00112099
0.331573	-0.2319	0.00112947
0.332405	-0.23133	0.00113766
0.333238	-0.23078	0.00114557
0.33407	-0.23039	0.00115118
0.334902	-0.23028	0.00115276
0.335735	-0.23026	0.00115305
0.336567	-0.23024	0.00115333
0.337399	-0.23023	0.00115348
0.338232	-0.23021	0.00115377
0.339064	-0.23021	0.00115377
0.339896	-0.23025	0.00115319
0.340729	-0.23038	0.00115132
0.341561	-0.23062	0.00114787
0.342393	-0.23093	0.00114342
0.343226	-0.23124	0.00113896
0.344058	-0.23155	0.0011345
0.34489	-0.23186	0.00113005
0.345723	-0.23212	0.00112631
0.346555	-0.23218	0.00112545
0.347387	-0.23202	0.00112775
0.34822	-0.23165	0.00113306
0.349052	-0.23107	0.0011414
0.349884	-0.23049	0.00114974
0.350717	-0.22991	0.00115808
0.351549	-0.22933	0.00116642
0.352381	-0.22876	0.00117461
0.353214	-0.22826	0.0011818
0.354046	-0.22772	0.00118956
0.354878	-0.22697	0.00120034
0.355711	-0.22612	0.00121256
0.356543	-0.22526	0.00122492
0.357375	-0.22441	0.00123714
0.358208	-0.22355	0.00124951
0.35904	-0.2227	0.00126172
0.359872	-0.22217	0.00126934
0.360705	-0.2221	0.00127035
0.361537	-0.22222	0.00126862
0.362369	-0.22246	0.00126517
0.363201	-0.22272	0.00126144
0.364034	-0.22299	0.00125756
0.364866	-0.22326	0.00125367
0.365698	-0.22352	0.00124994
0.366531	-0.22371	0.00124721
0.367363	-0.22374	0.00124677
0.368195	-0.22392	0.00124419
0.369028	-0.22422	0.00123987
0.36986	-0.22453	0.00123542
0.370692	-0.22484	0.00123096
0.371525	-0.22514	0.00122665
0.372357	-0.22545	0.00122219
0.373189	-0.22575	0.00121788
0.374022	-0.226	0.00121429
0.374854	-0.22619	0.00121155
0.375686	-0.22636	0.00120911
0.376519	-0.22653	0.00120667
0.377351	-0.2267	0.00120422
0.378183	-0.22687	0.00120178
0.379016	-0.22705	0.00119919
0.379848	-0.22722	0.00119675
0.38068	-0.22728	0.00119589
0.381513	-0.22704	0.00119934
0.382345	-0.22674	0.00120365
0.383177	-0.22645	0.00120782
0.38401	-0.22616	0.00121199
0.384842	-0.22586	0.0012163
0.385674	-0.22557	0.00122047
0.386507	-0.22528	0.00122464
0.387339	-0.22503	0.00122823
0.388171	-0.22503	0.00122823
0.389004	-0.22529	0.00122449
0.389836	-0.22556	0.00122061
0.390668	-0.22583	0.00121673
0.391501	-0.2261	0.00121285
0.392333	-0.22636	0.00120911
0.393165	-0.22663	0.00120523
0.393998	-0.22691	0.0012012
0.39483	-0.22721	0.00119689
0.395662	-0.22746	0.0011933
0.396495	-0.2277	0.00118985
0.397327	-0.22795	0.00118625
0.398159	-0.2282	0.00118266
0.398992	-0.22844	0.00117921
0.399824	-0.22869	0.00117562
0.400656	-0.22892	0.00117231
0.401489	-0.22887	0.00117303
0.402321	-0.22832	0.00118093
0.403153	-0.22777	0.00118884
0.403986	-0.22722	0.00119675
0.404818	-0.22666	0.0012048
0.40565	-0.22611	0.0012127
0.406483	-0.22555	0.00122075
0.407315	-0.2251	0.00122722
0.408147	-0.22506	0.0012278
0.40898	-0.22543	0.00122248
0.409812	-0.22579	0.0012173
0.410644	-0.22615	0.00121213
0.411477	-0.22652	0.00120681
0.412309	-0.22688	0.00120164
0.413141	-0.22724	0.00119646
0.413974	-0.22759	0.00119143
0.414806	-0.22791	0.00118683
0.415638	-0.22826	0.0011818
0.416471	-0.22867	0.0011759
0.417303	-0.22908	0.00117001
0.418135	-0.2295	0.00116397
0.418968	-0.22992	0.00115793
0.4198	-0.23033	0.00115204
0.420632	-0.23069	0.00114687
0.421465	-0.23062	0.00114787
0.422297	-0.23034	0.0011519
0.423129	-0.23038	0.00115132
0.423962	-0.23041	0.00115089
0.424794	-0.23045	0.00115032
0.425626	-0.23048	0.00114988
0.426459	-0.23052	0.00114931
0.427291	-0.23056	0.00114873
0.428123	-0.2307	0.00114672
0.428956	-0.23098	0.0011427
0.429788	-0.2312	0.00113953
0.43062	-0.23135	0.00113738
0.431453	-0.23151	0.00113508
0.432285	-0.23166	0.00113292
0.433117	-0.23182	0.00113062
0.43395	-0.23197	0.00112846
0.434782	-0.23211	0.00112645
0.435614	-0.23222	0.00112487
0.436447	-0.23226	0.0011243
0.437279	-0.23225	0.00112444
0.438111	-0.23223	0.00112473
0.438944	-0.23222	0.00112487
0.439776	-0.2322	0.00112516
0.440608	-0.23221	0.00112501
0.44144	-0.23232	0.00112343
0.442273	-0.23255	0.00112013
0.443105	-0.23283	0.0011161
0.443937	-0.23316	0.00111136
0.44477	-0.23349	0.00110661
0.445602	-0.23382	0.00110187
0.446434	-0.23415	0.00109713
0.447267	-0.23448	0.00109238
0.448099	-0.23474	0.00108864
0.448931	-0.23473	0.00108879
0.449764	-0.23443	0.0010931
0.450596	-0.23386	0.0011013
0.451428	-0.23328	0.00110963
0.452261	-0.23271	0.00111783
0.453093	-0.23214	0.00112602
0.453925	-0.23158	0.00113407
0.454758	-0.23124	0.00113896
0.45559	-0.23128	0.00113838
0.456422	-0.23134	0.00113752
0.457255	-0.2314	0.00113666
0.458087	-0.23146	0.0011358
0.458919	-0.23153	0.00113479
0.459752	-0.23159	0.00113393
0.460584	-0.23163	0.00113335
0.461416	-0.23157	0.00113421
0.462249	-0.23151	0.00113508
0.463081	-0.23185	0.00113019
0.463913	-0.23239	0.00112243
0.464746	-0.23292	0.00111481
0.465578	-0.23346	0.00110705
0.46641	-0.234	0.00109928
0.467243	-0.23453	0.00109166
0.468075	-0.2351	0.00108347
0.468907	-0.23573	0.00107441
0.46974	-0.23634	0.00106564
0.470572	-0.23682	0.00105874
0.471404	-0.23729	0.00105199
0.472237	-0.23777	0.00104509
0.473069	-0.23825	0.00103819
0.473901	-0.23872	0.00103143
0.474734	-0.23915	0.00102525
0.475566	-0.23919	0.00102467
0.476398	-0.23924	0.00102396
0.477231	-0.23931	0.00102295
0.478063	-0.23938	0.00102194
0.478895	-0.23945	0.00102094
0.479728	-0.23952	0.00101993
0.48056	-0.23959	0.00101892
0.481392	-0.23964	0.00101821
0.482225	-0.23964	0.00101821
0.483057	-0.23953	0.00101979
0.483889	-0.2393	0.00102309
0.484722	-0.23907	0.0010264
0.485554	-0.23884	0.00102971
0.486386	-0.23861	0.00103301
0.487219	-0.23838	0.00103632
0.488051	-0.23824	0.00103833
0.488883	-0.23826	0.00103804
0.489716	-0.23832	0.00103718
0.490548	-0.23861	0.00103301
0.49138	-0.2389	0.00102884
0.492213	-0.23918	0.00102482
0.493045	-0.23947	0.00102065
0.493877	-0.23975	0.00101662
0.49471	-0.23991	0.00101432
0.495542	-0.2397	0.00101734
0.496374	-0.23935	0.00102237
0.497207	-0.23854	0.00103402
0.498039	-0.23773	0.00104566
0.498871	-0.23692	0.00105731
0.499704	-0.23611	0.00106895
0.500536	-0.23531	0.00108045
0.501368	-0.23457	0.00109109
0.502201	-0.234	0.00109928
0.503033	-0.23352	0.00110618
0.503865	-0.23321	0.00111064
0.504698	-0.2329	0.0011151
0.50553	-0.23259	0.00111955
0.506362	-0.23228	0.00112401
0.507195	-0.23197	0.00112846
0.508027	-0.23163	0.00113335
0.508859	-0.23121	0.00113939
0.509692	-0.23071	0.00114658
0.510524	-0.23011	0.0011552
0.511356	-0.22951	0.00116383
0.512188	-0.2289	0.0011726
0.513021	-0.22831	0.00118108
0.513853	-0.22771	0.0011897
0.514686	-0.2272	0.00119704
0.515518	-0.22695	0.00120063
0.51635	-0.22681	0.00120264
0.517182	-0.227	0.00119991
0.518015	-0.22719	0.00119718
0.518847	-0.22738	0.00119445
0.519679	-0.22757	0.00119172
0.520512	-0.22776	0.00118898
0.521344	-0.22793	0.00118654
0.522176	-0.22808	0.00118438
0.523009	-0.22812	0.00118381
0.523841	-0.22822	0.00118237
0.524673	-0.22832	0.00118093
0.525506	-0.22842	0.0011795
0.526338	-0.22851	0.0011782
0.52717	-0.22861	0.00117677
0.528003	-0.22871	0.00117533
0.528835	-0.22881	0.00117389
0.529667	-0.22888	0.00117288
0.5305	-0.22876	0.00117461
0.531332	-0.22863	0.00117648
0.532164	-0.2285	0.00117835
0.532997	-0.22838	0.00118007
0.533829	-0.22825	0.00118194
0.534661	-0.22813	0.00118367
0.535494	-0.22807	0.00118453
0.536326	-0.2283	0.00118122
0.537158	-0.22892	0.00117231
0.537991	-0.22955	0.00116325
0.538823	-0.23018	0.0011542
0.539655	-0.23081	0.00114514
0.540488	-0.23144	0.00113608
0.54132	-0.23206	0.00112717
0.542152	-0.23257	0.00111984
0.542985	-0.23273	0.00111754
0.543817	-0.2327	0.00111797
0.544649	-0.23266	0.00111855
0.545482	-0.23263	0.00111898
0.546314	-0.2326	0.00111941
0.547146	-0.23256	0.00111998
0.547979	-0.23253	0.00112041
0.548811	-0.23253	0.00112041
0.549643	-0.23256	0.00111998
0.550476	-0.23268	0.00111826
0.551308	-0.2328	0.00111653
0.55214	-0.23292	0.00111481
0.552973	-0.23304	0.00111308
0.553805	-0.23316	0.00111136
0.554637	-0.23327	0.00110978
0.55547	-0.2332	0.00111078
0.556302	-0.23286	0.00111567
0.557134	-0.23221	0.00112501
0.557967	-0.23155	0.0011345
0.558799	-0.2309	0.00114385
0.559631	-0.23025	0.00115319
0.560464	-0.22959	0.00116268
0.561296	-0.22898	0.00117145
0.562128	-0.22877	0.00117447
0.562961	-0.22891	0.00117245
0.563793	-0.22909	0.00116987
0.564625	-0.22938	0.0011657
0.565458	-0.22968	0.00116138
0.56629	-0.22997	0.00115722
0.567122	-0.23027	0.0011529
0.567955	-0.23054	0.00114902
0.568787	-0.2306	0.00114816
0.569619	-0.23049	0.00114974
0.570452	-0.23038	0.00115132
0.571284	-0.23024	0.00115333
0.572116	-0.2301	0.00115535
0.572949	-0.22996	0.00115736
0.573781	-0.22983	0.00115923
0.574613	-0.2297	0.0011611
0.575446	-0.22958	0.00116282
0.576278	-0.22946	0.00116455
0.57711	-0.2293	0.00116685
0.577943	-0.22893	0.00117217
0.578775	-0.22854	0.00117777
0.579607	-0.22816	0.00118323
0.58044	-0.22777	0.00118884
0.581272	-0.22738	0.00119445
0.582104	-0.22699	0.00120005
0.582937	-0.2266	0.00120566
0.583769	-0.22634	0.0012094
0.584601	-0.22641	0.00120839
0.585434	-0.22652	0.00120681
0.586266	-0.22662	0.00120537
0.587098	-0.22673	0.00120379
0.587931	-0.22684	0.00120221
0.588763	-0.22694	0.00120077
0.589595	-0.22705	0.00119919
0.590428	-0.2272	0.00119704
0.59126	-0.22745	0.00119344
0.592092	-0.22772	0.00118956
0.592924	-0.22798	0.00118582
0.593757	-0.22825	0.00118194
0.594589	-0.22851	0.0011782
0.595421	-0.22878	0.00117432
0.596254	-0.22904	0.00117058
0.597086	-0.22942	0.00116512
0.597918	-0.22995	0.0011575
0.598751	-0.2305	0.0011496
0.599583	-0.23104	0.00114183
0.600415	-0.23159	0.00113393
0.601248	-0.23213	0.00112616
0.60208	-0.23268	0.00111826
0.602912	-0.23322	0.0011105
0.603745	-0.23339	0.00110805
0.604577	-0.23317	0.00111121
0.605409	-0.23296	0.00111423
0.606242	-0.23274	0.0011174
0.607074	-0.23252	0.00112056
0.607906	-0.2323	0.00112372
0.608739	-0.23208	0.00112688
0.609571	-0.23187	0.0011299
0.610403	-0.23204	0.00112746
0.611236	-0.23246	0.00112142
0.612068	-0.23288	0.00111538
0.6129	-0.2333	0.00110935
0.613733	-0.23372	0.00110331
0.614565	-0.23414	0.00109727
0.615397	-0.23456	0.00109123
0.61623	-0.23497	0.00108534
0.617062	-0.2351	0.00108347
0.617894	-0.23519	0.00108218
0.618727	-0.23526	0.00108117
0.619559	-0.23534	0.00108002
0.620391	-0.23541	0.00107901
0.621224	-0.23549	0.00107786
0.622056	-0.23557	0.00107671
0.622888	-0.23565	0.00107556
0.623721	-0.2358	0.00107341
0.624553	-0.23599	0.00107068
0.625385	-0.23614	0.00106852
0.626218	-0.23628	0.00106651
0.62705	-0.23641	0.00106464
0.627882	-0.23654	0.00106277
0.628715	-0.23665	0.00106119
0.629547	-0.23678	0.00105932
0.630379	-0.23668	0.00106076
0.631212	-0.23636	0.00106536
0.632044	-0.23595	0.00107125
0.632876	-0.23541	0.00107901
0.633709	-0.23485	0.00108706
0.634541	-0.23429	0.00109511
0.635373	-0.23373	0.00110316
0.636206	-0.23316	0.00111136
0.637038	-0.23247	0.00112128
0.63787	-0.23171	0.0011322
0.638703	-0.231	0.00114241
0.639535	-0.23038	0.00115132
0.640367	-0.22976	0.00116023
0.6412	-0.22915	0.001169
0.642032	-0.22853	0.00117792
0.642864	-0.22797	0.00118597
0.643697	-0.22792	0.00118668
0.644529	-0.22794	0.0011864
0.645361	-0.22795	0.00118625
0.646194	-0.22794	0.0011864
0.647026	-0.22793	0.00118654
0.647858	-0.22792	0.00118668
0.648691	-0.2279	0.00118697
0.649523	-0.2279	0.00118697
0.650355	-0.22793	0.00118654
0.651188	-0.22795	0.00118625
0.65202	-0.22782	0.00118812
0.652852	-0.22762	0.001191
0.653685	-0.22741	0.00119402
0.654517	-0.22721	0.00119689
0.655349	-0.227	0.00119991
0.656182	-0.2266	0.00120566
0.657014	-0.22605	0.00121357
0.657846	-0.22549	0.00122162
0.658679	-0.22518	0.00122607
0.659511	-0.22494	0.00122952
0.660343	-0.22469	0.00123312
0.661175	-0.22444	0.00123671
0.662008	-0.22419	0.0012403
0.66284	-0.22391	0.00124433
0.663673	-0.22353	0.00124979
0.664505	-0.22314	0.0012554
0.665337	-0.22269	0.00126187
0.666169	-0.22219	0.00126906
0.667002	-0.22168	0.00127639
0.667834	-0.22118	0.00128357
0.668666	-0.22067	0.00129091
0.669499	-0.22014	0.00129853
0.670331	-0.21961	0.00130614
0.671163	-0.21907	0.00131391
0.671996	-0.21883	0.00131736
0.672828	-0.21879	0.00131793
0.67366	-0.21874	0.00131865
0.674493	-0.21869	0.00131937
0.675325	-0.21864	0.00132009
0.676157	-0.21859	0.00132081
0.67699	-0.21853	0.00132167
0.677822	-0.21848	0.00132239
0.678654	-0.21859	0.00132081
0.679487	-0.21873	0.00131879
0.680319	-0.21887	0.00131678
0.681151	-0.21901	0.00131477
0.681984	-0.21913	0.00131304
0.682816	-0.2194	0.00130916
0.683648	-0.22001	0.00130039
0.684481	-0.22067	0.00129091
0.685313	-0.22085	0.00128832
0.686145	-0.22092	0.00128731
0.686978	-0.22098	0.00128645
0.68781	-0.22105	0.00128544
0.688642	-0.22112	0.00128444
0.689475	-0.22108	0.00128501
0.690307	-0.22058	0.0012922
0.691139	-0.21997	0.00130097
0.691972	-0.21934	0.00131003
0.692804	-0.21869	0.00131937
0.693636	-0.21805	0.00132857
0.694469	-0.21741	0.00133777
0.695301	-0.21677	0.00134697
0.696133	-0.21613	0.00135617
0.696966	-0.21574	0.00136178
0.697798	-0.21559	0.00136393
0.69863	-0.2156	0.00136379
0.699463	-0.21562	0.0013635
0.700295	-0.21565	0.00136307
0.701127	-0.21568	0.00136264
0.70196	-0.21571	0.00136221
0.702792	-0.21573	0.00136192
0.703624	-0.21568	0.00136264
0.704457	-0.21566	0.00136293
0.705289	-0.21572	0.00136206
0.706121	-0.2158	0.00136091
0.706954	-0.21588	0.00135976
0.707786	-0.21595	0.00135876
0.708618	-0.21603	0.00135761
0.709451	-0.21611	0.00135646
0.710283	-0.21601	0.0013579
0.711115	-0.2158	0.00136091
0.711948	-0.21558	0.00136408
0.71278	-0.21536	0.00136724
0.713612	-0.21515	0.00137026
0.714445	-0.21493	0.00137342
0.715277	-0.21471	0.00137658
0.716109	-0.2145	0.0013796
0.716942	-0.21445	0.00138032
0.717774	-0.21455	0.00137888
0.718606	-0.21465	0.00137745
0.719439	-0.21476	0.00137586
0.720271	-0.21487	0.00137428
0.721103	-0.21498	0.0013727
0.721936	-0.21508	0.00137126
0.722768	-0.21519	0.00136968
0.7236	-0.21517	0.00136997
0.724433	-0.21493	0.00137342
0.725265	-0.21431	0.00138233
0.726097	-0.21367	0.00139153
0.72693	-0.21302	0.00140088
0.727762	-0.21237	0.00141022
0.728594	-0.21173	0.00141942
0.729427	-0.21109	0.00142862
0.730259	-0.2105	0.0014371
0.731091	-0.21004	0.00144372
0.731924	-0.21011	0.00144271
0.732756	-0.21019	0.00144156
0.733588	-0.21028	0.00144027
0.73442	-0.21036	0.00143912
0.735253	-0.21043	0.00143811
0.736085	-0.21053	0.00143667
0.736917	-0.21082	0.0014325
0.73775	-0.21119	0.00142718
0.738582	-0.21133	0.00142517
0.739414	-0.21139	0.00142431
0.740247	-0.21145	0.00142345
0.741079	-0.2115	0.00142273
0.741911	-0.21156	0.00142187
0.742744	-0.21162	0.001421
0.743576	-0.21155	0.00142201
0.744408	-0.21142	0.00142388
0.745241	-0.21133	0.00142517
0.746073	-0.21127	0.00142603
0.746905	-0.2112	0.00142704
0.747738	-0.21114	0.0014279
0.74857	-0.21107	0.00142891
0.749402	-0.21101	0.00142977
0.750235	-0.21088	0.00143164
0.751067	-0.2107	0.00143423
0.751899	-0.21065	0.00143495
0.752732	-0.21076	0.00143337
0.753564	-0.2109	0.00143135
0.754396	-0.21103	0.00142948
0.755229	-0.21117	0.00142747
0.756061	-0.2113	0.0014256
0.756893	-0.21145	0.00142345
0.757726	-0.21164	0.00142072
0.758558	-0.21167	0.00142028
0.75939	-0.21157	0.00142172
0.760223	-0.21144	0.00142359
0.761055	-0.21131	0.00142546
0.761887	-0.21118	0.00142733
0.76272	-0.21105	0.0014292
0.763552	-0.21089	0.0014315
0.764384	-0.2107	0.00143423
0.765217	-0.21061	0.00143552
0.766049	-0.21059	0.00143581
0.766881	-0.21058	0.00143595
0.767714	-0.21058	0.00143595
0.768546	-0.21057	0.0014361
0.769378	-0.21056	0.00143624
0.770211	-0.21057	0.0014361
0.771043	-0.21065	0.00143495
0.771875	-0.21071	0.00143408
0.772708	-0.21075	0.00143351
0.77354	-0.2108	0.00143279
0.774372	-0.21084	0.00143222
0.775205	-0.21089	0.0014315
0.776037	-0.21093	0.00143092
0.776869	-0.21098	0.0014302
0.777702	-0.21118	0.00142733
0.778534	-0.21129	0.00142575
0.779366	-0.21137	0.0014246
0.780199	-0.21144	0.00142359
0.781031	-0.21152	0.00142244
0.781863	-0.2116	0.00142129
0.782696	-0.21168	0.00142014
0.783528	-0.21176	0.00141899
0.78436	-0.21181	0.00141827
0.785193	-0.212	0.00141554
0.786025	-0.21224	0.00141209
0.786857	-0.21249	0.0014085
0.78769	-0.21273	0.00140505
0.788522	-0.21295	0.00140188
0.789354	-0.21317	0.00139872
0.790187	-0.21341	0.00139527
0.791019	-0.21357	0.00139297
0.791851	-0.2135	0.00139398
0.792684	-0.21335	0.00139613
0.793516	-0.21321	0.00139815
0.794348	-0.21307	0.00140016
0.795181	-0.21293	0.00140217
0.796013	-0.21279	0.00140418
0.796845	-0.21265	0.0014062
0.797678	-0.21258	0.0014072
0.79851	-0.21271	0.00140533
0.799342	-0.21292	0.00140232
0.800175	-0.21311	0.00139958
0.801007	-0.2133	0.00139685
0.801839	-0.21349	0.00139412
0.802671	-0.21369	0.00139125
0.803504	-0.21388	0.00138851
0.804336	-0.21398	0.00138708
0.805169	-0.21398	0.00138708
0.806001	-0.21398	0.00138708
0.806833	-0.21399	0.00138693
0.807665	-0.21401	0.00138665
0.808498	-0.21402	0.0013865
0.80933	-0.21404	0.00138621
0.810162	-0.21405	0.00138607
0.810995	-0.21419	0.00138406
0.811827	-0.2145	0.0013796
0.812659	-0.21481	0.00137515
0.813492	-0.21508	0.00137126
0.814324	-0.21535	0.00136738
0.815156	-0.21562	0.0013635
0.815989	-0.21589	0.00135962
0.816821	-0.21616	0.00135574
0.817653	-0.21643	0.00135186
0.818486	-0.21671	0.00134783
0.819318	-0.21683	0.00134611
0.82015	-0.21683	0.00134611
0.820983	-0.21679	0.00134668
0.821815	-0.21675	0.00134726
0.822647	-0.21671	0.00134783
0.82348	-0.21667	0.00134841
0.824312	-0.21663	0.00134898
0.825144	-0.21636	0.00135286
0.825977	-0.21597	0.00135847
0.826809	-0.2156	0.00136379
0.827641	-0.21523	0.00136911
0.828474	-0.21485	0.00137457
0.829306	-0.21448	0.00137989
0.830138	-0.21411	0.00138521
0.830971	-0.21374	0.00139053
0.831803	-0.21334	0.00139628
0.832635	-0.21302	0.00140088
0.833468	-0.213	0.00140117
0.8343	-0.21306	0.0014003
0.835132	-0.21313	0.0013993
0.835965	-0.21319	0.00139843
0.836797	-0.21326	0.00139743
0.837629	-0.21332	0.00139656
0.838462	-0.21347	0.00139441
0.839294	-0.21358	0.00139283
0.840126	-0.21346	0.00139455
0.840959	-0.21328	0.00139714
0.841791	-0.21312	0.00139944
0.842623	-0.21296	0.00140174
0.843456	-0.21278	0.00140433
0.844288	-0.2126	0.00140692
0.84512	-0.21242	0.0014095
0.845953	-0.21216	0.00141324
0.846785	-0.21187	0.00141741
0.847617	-0.21161	0.00142115
0.84845	-0.21135	0.00142488
0.849282	-0.21109	0.00142862
0.850114	-0.21083	0.00143236
0.850947	-0.21057	0.0014361
0.851779	-0.21031	0.00143983
0.852611	-0.21016	0.00144199
0.853444	-0.21005	0.00144357
0.854276	-0.2099	0.00144573
0.855108	-0.20976	0.00144774
0.855941	-0.20961	0.0014499
0.856773	-0.20946	0.00145205
0.857605	-0.20932	0.00145407
0.858438	-0.20917	0.00145622
0.85927	-0.20901	0.00145852
0.860102	-0.2088	0.00146154
0.860935	-0.20856	0.00146499
0.861767	-0.20832	0.00146844
0.862599	-0.20808	0.00147189
0.863432	-0.20783	0.00147549
0.864264	-0.20759	0.00147894
0.865096	-0.20735	0.00148239
0.865929	-0.20711	0.00148584
0.866761	-0.2069	0.00148885
0.867593	-0.20668	0.00149202
0.868426	-0.20646	0.00149518
0.869258	-0.20623	0.00149849
0.87009	-0.20601	0.00150165
0.870923	-0.20578	0.00150496
0.871755	-0.20556	0.00150812
0.872587	-0.20533	0.00151142
0.87342	-0.20535	0.00151114
0.874252	-0.20558	0.00150783
0.875084	-0.20583	0.00150424
0.875917	-0.20609	0.0015005
0.876749	-0.20634	0.0014969
0.877581	-0.2066	0.00149317
0.878413	-0.20686	0.00148943
0.879246	-0.20711	0.00148584
0.880078	-0.20718	0.00148483
0.880911	-0.20686	0.00148943
0.881743	-0.20638	0.00149633
0.882575	-0.2059	0.00150323
0.883407	-0.20542	0.00151013
0.88424	-0.20494	0.00151703
0.885072	-0.20446	0.00152393
0.885904	-0.20398	0.00153083
0.886737	-0.20375	0.00153414
0.887569	-0.2042	0.00152767
0.888401	-0.20494	0.00151703
0.889234	-0.20569	0.00150625
0.890066	-0.20644	0.00149547
0.890898	-0.20719	0.00148469
0.891731	-0.20794	0.0014739
0.892563	-0.20869	0.00146312
0.893395	-0.20938	0.0014532
0.894228	-0.20967	0.00144903
0.89506	-0.20974	0.00144803
0.895892	-0.20977	0.0014476
0.896725	-0.20981	0.00144702
0.897557	-0.20985	0.00144645
0.898389	-0.20989	0.00144587
0.899222	-0.20993	0.0014453
0.900054	-0.20993	0.0014453
0.900886	-0.20989	0.00144587
0.901719	-0.20987	0.00144616
0.902551	-0.20988	0.00144602
0.903383	-0.20989	0.00144587
0.904216	-0.2099	0.00144573
0.905048	-0.20992	0.00144544
0.90588	-0.20993	0.0014453
0.906713	-0.20994	0.00144515
0.907545	-0.20995	0.00144501
0.908377	-0.2101	0.00144285
0.90921	-0.21044	0.00143797
0.910042	-0.21081	0.00143265
0.910874	-0.21118	0.00142733
0.911707	-0.21155	0.00142201
0.912539	-0.21192	0.00141669
0.913371	-0.21235	0.00141051
0.914204	-0.21296	0.00140174
0.915036	-0.21349	0.00139412
0.915868	-0.21382	0.00138938
0.916701	-0.21413	0.00138492
0.917533	-0.21444	0.00138046
0.918365	-0.21475	0.00137601
0.919198	-0.21505	0.0013717
0.92003	-0.21523	0.00136911
0.920862	-0.21516	0.00137011
0.921695	-0.21506	0.00137155
0.922527	-0.21526	0.00136868
0.923359	-0.21567	0.00136278
0.924192	-0.21607	0.00135703
0.925024	-0.21648	0.00135114
0.925856	-0.21688	0.00134539
0.926689	-0.21731	0.00133921
0.927521	-0.21776	0.00133274
0.928353	-0.21802	0.001329
0.929186	-0.21781	0.00133202
0.930018	-0.21737	0.00133834
0.93085	-0.21693	0.00134467
0.931683	-0.21648	0.00135114
0.932515	-0.21604	0.00135746
0.933347	-0.21569	0.0013625
0.93418	-0.21557	0.00136422
0.935012	-0.2156	0.00136379
0.935844	-0.21575	0.00136163
0.936677	-0.21596	0.00135861
0.937509	-0.21617	0.0013556
0.938341	-0.21638	0.00135258
0.939174	-0.21659	0.00134956
0.940006	-0.21677	0.00134697
0.940838	-0.21691	0.00134496
0.941671	-0.21707	0.00134266
0.942503	-0.21729	0.00133949
0.943335	-0.21752	0.00133619
0.944168	-0.21776	0.00133274
0.945	-0.21799	0.00132943
0.945832	-0.21823	0.00132598
0.946665	-0.21842	0.00132325
0.947497	-0.21854	0.00132153
0.948329	-0.21865	0.00131994
0.949162	-0.21874	0.00131865
0.949994	-0.21885	0.00131707
0.950826	-0.21896	0.00131549
0.951658	-0.21907	0.00131391
0.952491	-0.21918	0.00131233
0.953323	-0.21917	0.00131247
0.954156	-0.21888	0.00131664
0.954988	-0.21841	0.00132339
0.95582	-0.21777	0.00133259
0.956652	-0.21701	0.00134352
0.957485	-0.21624	0.00135459
0.958317	-0.21548	0.00136551
0.959149	-0.21472	0.00137644
0.959982	-0.21403	0.00138636
0.960814	-0.21357	0.00139297
0.961646	-0.21338	0.0013957
0.962479	-0.21344	0.00139484
0.963311	-0.21365	0.00139182
0.964143	-0.21386	0.0013888
0.964976	-0.21407	0.00138578
0.965808	-0.21428	0.00138276
0.96664	-0.21449	0.00137975
0.967473	-0.21463	0.00137773
0.968305	-0.21469	0.00137687
0.969137	-0.21473	0.0013763
0.96997	-0.21476	0.00137586
0.970802	-0.21479	0.00137543
0.971634	-0.21481	0.00137515
0.972467	-0.21484	0.00137471
0.973299	-0.21486	0.00137443
0.974131	-0.21489	0.001374
0.974964	-0.21483	0.00137486
0.975796	-0.21456	0.00137874
0.976628	-0.21415	0.00138463
0.977461	-0.21374	0.00139053
0.978293	-0.21334	0.00139628
0.979125	-0.21293	0.00140217
0.979958	-0.21252	0.00140807
0.98079	-0.21214	0.00141353
0.981622	-0.21183	0.00141798
0.982455	-0.21156	0.00142187
0.983287	-0.21131	0.00142546
0.984119	-0.21106	0.00142905
0.984952	-0.21081	0.00143265
0.985784	-0.21056	0.00143624
0.986616	-0.21036	0.00143912
0.987449	-0.21028	0.00144027
0.988281	-0.2103	0.00143998
0.989113	-0.21039	0.00143868
0.989946	-0.2105	0.0014371
0.990778	-0.21061	0.00143552
0.99161	-0.21073	0.0014338
0.992443	-0.21084	0.00143222
0.993275	-0.21096	0.00143049
0.994107	-0.21121	0.0014269
0.99494	-0.21171	0.00141971
0.995772	-0.21248	0.00140864
0.996604	-0.21335	0.00139613
0.997437	-0.21422	0.00138363
0.998269	-0.21509	0.00137112
0.999101	-0.21596	0.00135861
0.999934	-0.21682	0.00134625
1.00077	-0.21776	0.00133274
1.0016	-0.21862	0.00132038
1.00243	-0.21924	0.00131146
1.00326	-0.21974	0.00130428
1.00409	-0.22027	0.00129666
1.00493	-0.22081	0.00128889
1.00576	-0.22135	0.00128113
1.00659	-0.22189	0.00127337
1.00742	-0.22233	0.00126704
1.00826	-0.22254	0.00126402
1.00909	-0.22278	0.00126057
1.00992	-0.22309	0.00125612
1.01075	-0.2234	0.00125166
1.01159	-0.22371	0.00124721
1.01242	-0.22402	0.00124275
1.01325	-0.22433	0.00123829
1.01408	-0.22458	0.0012347
1.01492	-0.2247	0.00123297
1.01575	-0.22483	0.0012311
1.01658	-0.22497	0.00122909
1.01741	-0.2251	0.00122722
1.01825	-0.22523	0.00122535
1.01908	-0.22537	0.00122334
1.01991	-0.2255	0.00122147
1.02074	-0.22564	0.00121946
1.02157	-0.22578	0.00121745
1.02241	-0.22591	0.00121558
1.02324	-0.22599	0.00121443
1.02407	-0.22607	0.00121328
1.0249	-0.22615	0.00121213
1.02574	-0.22623	0.00121098
1.02657	-0.22631	0.00120983
1.0274	-0.2264	0.00120854
1.02823	-0.22649	0.00120724
1.02906	-0.2265	0.0012071
1.0299	-0.22642	0.00120825
1.03073	-0.22634	0.0012094
1.03156	-0.22627	0.0012104
1.03239	-0.22619	0.00121155
1.03323	-0.22611	0.0012127
1.03406	-0.22604	0.00121371
1.03489	-0.22594	0.00121515
1.03572	-0.2257	0.0012186
1.03656	-0.22532	0.00122406
1.03739	-0.22494	0.00122952
1.03822	-0.22456	0.00123499
1.03905	-0.22418	0.00124045
1.03988	-0.2238	0.00124591
1.04072	-0.22342	0.00125137
1.04155	-0.22303	0.00125698
1.04238	-0.2225	0.0012646
1.04322	-0.22182	0.00127437
1.04405	-0.22115	0.00128401
1.04488	-0.22047	0.00129378
1.04571	-0.21979	0.00130356
1.04654	-0.21911	0.00131333
1.04738	-0.21844	0.00132296
1.04821	-0.21776	0.00133274
1.04904	-0.21721	0.00134064
1.04987	-0.21681	0.00134639
1.05071	-0.21644	0.00135171
1.05154	-0.21606	0.00135718
1.05237	-0.21568	0.00136264
1.0532	-0.21531	0.00136796
1.05404	-0.21493	0.00137342
1.05487	-0.21458	0.00137845
1.0557	-0.21439	0.00138118
1.05653	-0.21453	0.00137917
1.05736	-0.21477	0.00137572
1.0582	-0.21501	0.00137227
1.05903	-0.21526	0.00136868
1.05986	-0.2155	0.00136523
1.06069	-0.21575	0.00136163
1.06153	-0.21599	0.00135818
1.06236	-0.21618	0.00135545
1.06319	-0.2161	0.0013566
1.06402	-0.21575	0.00136163
1.06486	-0.21539	0.00136681
1.06569	-0.21504	0.00137184
1.06652	-0.21468	0.00137701
1.06735	-0.21433	0.00138205
1.06818	-0.21397	0.00138722
1.06902	-0.2136	0.00139254
1.06985	-0.21312	0.00139944
1.07068	-0.21246	0.00140893
1.07151	-0.21181	0.00141827
1.07235	-0.21115	0.00142776
1.07318	-0.21049	0.00143725
1.07401	-0.20984	0.00144659
1.07484	-0.20918	0.00145608
1.07567	-0.20859	0.00146456
1.07651	-0.20821	0.00147002
1.07734	-0.20798	0.00147333
1.07817	-0.20778	0.0014762
1.079	-0.20758	0.00147908
1.07984	-0.20738	0.00148195
1.08067	-0.20718	0.00148483
1.0815	-0.20698	0.0014877
1.08233	-0.20674	0.00149115
1.08317	-0.20639	0.00149619
1.084	-0.206	0.00150179
1.08483	-0.2057	0.00150611
1.08566	-0.20541	0.00151027
1.0865	-0.20511	0.00151459
1.08733	-0.20481	0.0015189
1.08816	-0.20451	0.00152321
1.08899	-0.20427	0.00152666
1.08983	-0.2042	0.00152767
1.09066	-0.20427	0.00152666
1.09149	-0.20438	0.00152508
1.09232	-0.20449	0.0015235
1.09315	-0.2046	0.00152192
1.09399	-0.20471	0.00152034
1.09482	-0.20482	0.00151876
1.09565	-0.20493	0.00151717
1.09648	-0.20501	0.00151602
1.09732	-0.20491	0.00151746
1.09815	-0.20456	0.00152249
1.09898	-0.20413	0.00152867
1.09981	-0.2037	0.00153486
1.10065	-0.20327	0.00154104
1.10148	-0.20284	0.00154722
1.10231	-0.2024	0.00155354
1.10314	-0.20198	0.00155958
1.10397	-0.20166	0.00156418
1.10481	-0.20161	0.0015649
1.10564	-0.20178	0.00156246
1.10647	-0.20195	0.00156001
1.1073	-0.20212	0.00155757
1.10814	-0.20228	0.00155527
1.10897	-0.20244	0.00155297
1.1098	-0.20259	0.00155081
1.11063	-0.20279	0.00154794
1.11147	-0.20309	0.00154362
1.1123	-0.20354	0.00153716
1.11313	-0.20398	0.00153083
1.11396	-0.20443	0.00152436
1.11479	-0.20488	0.00151789
1.11563	-0.20533	0.00151142
1.11646	-0.2058	0.00150467
1.11729	-0.20643	0.00149561
1.11812	-0.20706	0.00148655
1.11896	-0.20757	0.00147922
1.11979	-0.20808	0.00147189
1.12062	-0.20859	0.00146456
1.12145	-0.2091	0.00145723
1.12229	-0.2096	0.00145004
1.12312	-0.2101	0.00144285
1.12395	-0.21052	0.00143682
1.12478	-0.21091	0.00143121
1.12562	-0.21141	0.00142402
1.12645	-0.2119	0.00141698
1.12728	-0.2124	0.00140979
1.12811	-0.2129	0.0014026
1.12895	-0.21339	0.00139556
1.12978	-0.21388	0.00138851
1.13061	-0.21424	0.00138334
1.13144	-0.21434	0.0013819
1.13227	-0.21431	0.00138233
1.13311	-0.21427	0.00138291
1.13394	-0.21424	0.00138334
1.13477	-0.2142	0.00138391
1.1356	-0.21416	0.00138449
1.13644	-0.21416	0.00138449
1.13727	-0.21427	0.00138291
1.1381	-0.21446	0.00138018
1.13893	-0.21473	0.0013763
1.13976	-0.215	0.00137241
1.1406	-0.21528	0.00136839
1.14143	-0.21555	0.00136451
1.14226	-0.21583	0.00136048
1.14309	-0.21605	0.00135732
1.14393	-0.21608	0.00135689
1.14476	-0.21601	0.0013579
1.14559	-0.21593	0.00135905
1.14642	-0.21585	0.0013602
1.14726	-0.21576	0.00136149
1.14809	-0.21568	0.00136264
1.14892	-0.21559	0.00136393
1.14975	-0.21547	0.00136566
1.15058	-0.21521	0.0013694
1.15142	-0.21483	0.00137486
1.15225	-0.21443	0.00138061
1.15308	-0.21401	0.00138665
1.15391	-0.21358	0.00139283
1.15475	-0.21316	0.00139886
1.15558	-0.21274	0.0014049
1.15641	-0.21243	0.00140936
1.15724	-0.21246	0.00140893
1.15808	-0.21262	0.00140663
1.15891	-0.21257	0.00140735
1.15974	-0.21234	0.00141065
1.16057	-0.21211	0.00141396
1.16141	-0.21189	0.00141712
1.16224	-0.21168	0.00142014
1.16307	-0.21148	0.00142302
1.1639	-0.21124	0.00142647
1.16474	-0.21076	0.00143337
1.16557	-0.2103	0.00143998
1.1664	-0.21002	0.001444
1.16723	-0.20974	0.00144803
1.16806	-0.20946	0.00145205
1.1689	-0.20917	0.00145622
1.16973	-0.20889	0.00146025
1.17056	-0.20862	0.00146413
1.17139	-0.20842	0.001467
1.17223	-0.20831	0.00146859
1.17306	-0.2083	0.00146873
1.17389	-0.20829	0.00146887
1.17472	-0.20828	0.00146902
1.17555	-0.20828	0.00146902
1.17639	-0.20827	0.00146916
1.17722	-0.20827	0.00146916
1.17805	-0.20834	0.00146815
1.17888	-0.20834	0.00146815
1.17972	-0.20827	0.00146916
1.18055	-0.2082	0.00147017
1.18138	-0.20813	0.00147117
1.18221	-0.20806	0.00147218
1.18305	-0.20799	0.00147319
1.18388	-0.20789	0.00147462
1.18471	-0.20761	0.00147865
1.18554	-0.20745	0.00148095
1.18637	-0.2074	0.00148167
1.18721	-0.20735	0.00148239
1.18804	-0.2073	0.0014831
1.18887	-0.20725	0.00148382
1.18971	-0.2072	0.00148454
1.19054	-0.20718	0.00148483
1.19137	-0.20739	0.00148181
1.1922	-0.20798	0.00147333
1.19303	-0.20868	0.00146327
1.19387	-0.20938	0.0014532
1.1947	-0.21009	0.001443
1.19553	-0.21079	0.00143293
1.19636	-0.2115	0.00142273
1.1972	-0.2122	0.00141267
1.19803	-0.21281	0.0014039
1.19886	-0.21307	0.00140016
1.19969	-0.21314	0.00139915
1.20053	-0.21321	0.00139815
1.20136	-0.21328	0.00139714
1.20219	-0.21335	0.00139613
1.20302	-0.21342	0.00139513
1.20385	-0.21349	0.00139412
1.20469	-0.21357	0.00139297
1.20552	-0.21375	0.00139038
1.20635	-0.21417	0.00138435
1.20718	-0.21464	0.00137759
1.20802	-0.21512	0.00137069
1.20885	-0.21559	0.00136393
1.20968	-0.21606	0.00135718
1.21051	-0.21653	0.00135042
1.21134	-0.21696	0.00134424
1.21218	-0.21716	0.00134136
1.21301	-0.21707	0.00134266
1.21384	-0.21697	0.00134409
1.21467	-0.21687	0.00134553
1.21551	-0.21678	0.00134683
1.21634	-0.21669	0.00134812
1.21717	-0.2166	0.00134941
1.218	-0.2165	0.00135085
1.21884	-0.21645	0.00135157
1.21967	-0.2165	0.00135085
1.2205	-0.21648	0.00135114
1.22133	-0.21647	0.00135128
1.22216	-0.21646	0.00135143
1.223	-0.21645	0.00135157
1.22383	-0.21644	0.00135171
1.22466	-0.21642	0.001352
1.2255	-0.21643	0.00135186
1.22633	-0.21665	0.0013487
1.22716	-0.21697	0.00134409
1.22799	-0.21728	0.00133964
1.22882	-0.2176	0.00133504
1.22966	-0.21791	0.00133058
1.23049	-0.21823	0.00132598
1.23132	-0.21854	0.00132153
1.23215	-0.21878	0.00131808
1.23299	-0.2186	0.00132066
1.23382	-0.21815	0.00132713
1.23465	-0.2177	0.0013336
1.23548	-0.21726	0.00133993
1.23632	-0.21681	0.00134639
1.23715	-0.21637	0.00135272
1.23798	-0.21592	0.00135919
1.23881	-0.2155	0.00136523
1.23964	-0.21521	0.0013694
1.24048	-0.21496	0.00137299
1.24131	-0.21472	0.00137644
1.24214	-0.21447	0.00138003
1.24297	-0.21422	0.00138363
1.24381	-0.21397	0.00138722
1.24464	-0.21372	0.00139081
1.24547	-0.21347	0.00139441
1.2463	-0.21317	0.00139872
1.24714	-0.21273	0.00140505
1.24797	-0.21224	0.00141209
1.2488	-0.21175	0.00141913
1.24963	-0.21126	0.00142618
1.25046	-0.21077	0.00143322
1.2513	-0.21027	0.00144041
1.25213	-0.20978	0.00144745
1.25296	-0.20942	0.00145263
1.25379	-0.20976	0.00144774
1.25463	-0.21038	0.00143883
1.25546	-0.21101	0.00142977
1.25629	-0.21163	0.00142086
1.25712	-0.21226	0.0014118
1.25796	-0.21288	0.00140289
1.25879	-0.2135	0.00139398
1.25962	-0.21411	0.00138521
1.26045	-0.21462	0.00137788
1.26128	-0.21498	0.0013727
1.26212	-0.21535	0.00136738
1.26295	-0.21571	0.00136221
1.26378	-0.21607	0.00135703
1.26461	-0.21643	0.00135186
1.26545	-0.21679	0.00134668
1.26628	-0.21714	0.00134165
1.26711	-0.21748	0.00133676
1.26794	-0.2178	0.00133216
1.26878	-0.21811	0.00132771
1.26961	-0.2184	0.00132354
1.27044	-0.21872	0.00131894
1.27127	-0.21905	0.00131419
1.27211	-0.21938	0.00130945
1.27294	-0.21971	0.00130471
1.27377	-0.22	0.00130054
1.2746	-0.22054	0.00129277
1.27544	-0.22109	0.00128487
1.27627	-0.22164	0.00127696
1.2771	-0.22219	0.00126906
1.27793	-0.22275	0.00126101
1.27876	-0.22329	0.00125324
1.2796	-0.22385	0.00124519
1.28043	-0.22413	0.00124117
1.28126	-0.22418	0.00124045
1.28209	-0.2242	0.00124016
1.28293	-0.22421	0.00124002
1.28376	-0.22423	0.00123973
1.28459	-0.22424	0.00123959
1.28542	-0.22426	0.0012393
1.28625	-0.22428	0.00123901
1.28709	-0.22451	0.0012357
1.28792	-0.22478	0.00123182
1.28875	-0.22517	0.00122622
1.28958	-0.22556	0.00122061
1.29042	-0.22596	0.00121486
1.29125	-0.22635	0.00120925
1.29208	-0.22674	0.00120365
1.29291	-0.22721	0.00119689
1.29375	-0.22791	0.00118683
1.29458	-0.22859	0.00117705
1.29541	-0.22867	0.0011759
1.29624	-0.22874	0.0011749
1.29707	-0.22881	0.00117389
1.29791	-0.22888	0.00117288
1.29874	-0.22895	0.00117188
1.29957	-0.229	0.00117116
1.30041	-0.22856	0.00117748
1.30124	-0.228	0.00118553
1.30207	-0.22747	0.00119315
1.3029	-0.22694	0.00120077
1.30373	-0.2264	0.00120854
1.30457	-0.22586	0.0012163
1.3054	-0.22532	0.00122406
1.30623	-0.22479	0.00123168
1.30706	-0.22431	0.00123858
1.3079	-0.22402	0.00124275
1.30873	-0.22374	0.00124677
1.30956	-0.22346	0.0012508
1.31039	-0.22318	0.00125482
1.31123	-0.2229	0.00125885
1.31206	-0.22262	0.00126287
1.31289	-0.22233	0.00126704
1.31372	-0.22188	0.00127351
1.31455	-0.22094	0.00128702
1.31539	-0.22006	0.00129968
1.31622	-0.21918	0.00131233
1.31705	-0.2183	0.00132498
1.31788	-0.21742	0.00133763
1.31872	-0.21654	0.00135028
1.31955	-0.21566	0.00136293
1.32038	-0.21484	0.00137471
1.32121	-0.21461	0.00137802
1.32204	-0.21484	0.00137471
1.32288	-0.21511	0.00137083
1.32371	-0.2154	0.00136666
1.32454	-0.21571	0.00136221
1.32537	-0.21602	0.00135775
1.32621	-0.21633	0.0013533
1.32704	-0.21664	0.00134884
1.32787	-0.21669	0.00134812
1.3287	-0.21641	0.00135215
1.32954	-0.21607	0.00135703
1.33037	-0.21573	0.00136192
1.3312	-0.21539	0.00136681
1.33203	-0.21505	0.0013717
1.33286	-0.21472	0.00137644
1.3337	-0.21438	0.00138133
1.33453	-0.21403	0.00138636
1.33536	-0.21348	0.00139426
1.3362	-0.2129	0.0014026
1.33703	-0.21232	0.00141094
1.33786	-0.21174	0.00141928
1.33869	-0.21116	0.00142762
1.33952	-0.21058	0.00143595
1.34036	-0.21	0.00144429
1.34119	-0.20982	0.00144688
1.34202	-0.21032	0.00143969
1.34285	-0.211	0.00142992
1.34369	-0.21169	0.00142
1.34452	-0.21239	0.00140993
1.34535	-0.21309	0.00139987
1.34618	-0.21378	0.00138995
1.34702	-0.21448	0.00137989
1.34785	-0.21489	0.001374
1.34868	-0.21516	0.00137011
1.34951	-0.21524	0.00136896
1.35034	-0.21532	0.00136781
1.35118	-0.21539	0.00136681
1.35201	-0.21546	0.0013658
1.35284	-0.21554	0.00136465
1.35367	-0.21561	0.00136365
1.35451	-0.21542	0.00136638
1.35534	-0.21523	0.00136911
1.35617	-0.21555	0.00136451
1.357	-0.21591	0.00135933
1.35783	-0.21626	0.0013543
1.35867	-0.2166	0.00134941
1.3595	-0.21696	0.00134424
1.36033	-0.2173	0.00133935
1.36116	-0.21775	0.00133288
1.362	-0.21823	0.00132598
1.36283	-0.21813	0.00132742
1.36366	-0.21777	0.00133259
1.36449	-0.21741	0.00133777
1.36533	-0.21704	0.00134309
1.36616	-0.21667	0.00134841
1.36699	-0.21631	0.00135358
1.36782	-0.21628	0.00135401
1.36866	-0.21647	0.00135128
1.36949	-0.21696	0.00134424
1.37032	-0.21759	0.00133518
1.37115	-0.21821	0.00132627
1.37199	-0.21884	0.00131721
1.37282	-0.21946	0.0013083
1.37365	-0.22007	0.00129953
1.37448	-0.22033	0.00129579
1.37531	-0.22048	0.00129364
1.37615	-0.22058	0.0012922
1.37698	-0.22066	0.00129105
1.37781	-0.22075	0.00128976
1.37864	-0.22084	0.00128846
1.37948	-0.22093	0.00128717
1.38031	-0.22105	0.00128544
1.38114	-0.22132	0.00128156
1.38197	-0.22162	0.00127725
1.38281	-0.22157	0.00127797
1.38364	-0.22127	0.00128228
1.38447	-0.22093	0.00128717
1.3853	-0.2206	0.00129191
1.38613	-0.22026	0.0012968
1.38697	-0.21992	0.00130169
1.3878	-0.21942	0.00130888
1.38863	-0.21884	0.00131721
1.38946	-0.2185	0.0013221
1.3903	-0.21828	0.00132526
1.39113	-0.21808	0.00132814
1.39196	-0.21788	0.00133101
1.39279	-0.21767	0.00133403
1.39362	-0.21747	0.00133691
1.39446	-0.21725	0.00134007
1.39529	-0.21703	0.00134323
1.39612	-0.21704	0.00134309
1.39695	-0.2172	0.00134079
1.39779	-0.21737	0.00133834
1.39862	-0.21755	0.00133576
1.39945	-0.21772	0.00133331
1.40028	-0.2179	0.00133073
1.40112	-0.2179	0.00133073
1.40195	-0.21776	0.00133274
1.40278	-0.21751	0.00133633
1.40361	-0.21722	0.0013405
1.40445	-0.21691	0.00134496
1.40528	-0.21661	0.00134927
1.40611	-0.21631	0.00135358
1.40694	-0.21601	0.0013579
1.40777	-0.2157	0.00136235
1.40861	-0.21552	0.00136494
1.40944	-0.21512	0.00137069
1.41027	-0.2145	0.0013796
1.4111	-0.21386	0.0013888
1.41194	-0.21322	0.001398
1.41277	-0.21258	0.0014072
1.4136	-0.21194	0.0014164
1.41443	-0.2113	0.0014256
1.41527	-0.21068	0.00143452
1.4161	-0.21047	0.00143753
1.41693	-0.21036	0.00143912
1.41776	-0.21026	0.00144055
1.4186	-0.21016	0.00144199
1.41943	-0.21005	0.00144357
1.42026	-0.20995	0.00144501
1.42109	-0.20985	0.00144645
1.42193	-0.20969	0.00144875
1.42276	-0.20932	0.00145407
1.42359	-0.20894	0.00145953
1.42442	-0.20856	0.00146499
1.42525	-0.20818	0.00147045
1.42609	-0.2078	0.00147592
1.42692	-0.20743	0.00148124
1.42775	-0.20705	0.0014867
1.42858	-0.20667	0.00149216
1.42942	-0.20646	0.00149518
1.43025	-0.20628	0.00149777
1.43108	-0.20609	0.0015005
1.43191	-0.20591	0.00150309
1.43274	-0.20572	0.00150582
1.43358	-0.20553	0.00150855
1.43441	-0.20534	0.00151128
1.43524	-0.20516	0.00151387
1.43607	-0.20518	0.00151358
1.43691	-0.20537	0.00151085
1.43774	-0.20558	0.00150783
1.43857	-0.2058	0.00150467
1.4394	-0.20602	0.0015015
1.44024	-0.20623	0.00149849
1.44107	-0.20644	0.00149547
1.4419	-0.20666	0.0014923
1.44273	-0.207	0.00148742
1.44356	-0.20746	0.0014808
1.4444	-0.20794	0.0014739
1.44523	-0.20843	0.00146686
1.44606	-0.20892	0.00145982
1.4469	-0.2094	0.00145292
1.44773	-0.20989	0.00144587
1.44856	-0.21038	0.00143883
1.44939	-0.21078	0.00143308
1.45022	-0.21101	0.00142977
1.45106	-0.21113	0.00142805
1.45189	-0.21123	0.00142661
1.45272	-0.21133	0.00142517
1.45355	-0.21144	0.00142359
1.45439	-0.21154	0.00142215
1.45522	-0.21164	0.00142072
1.45605	-0.21174	0.00141928
1.45688	-0.21193	0.00141655
1.45772	-0.2121	0.0014141
1.45855	-0.21227	0.00141166
1.45938	-0.21243	0.00140936
1.46021	-0.2126	0.00140692
1.46104	-0.21277	0.00140447
1.46188	-0.21293	0.00140217
1.46271	-0.2131	0.00139973
1.46354	-0.21323	0.00139786
1.46437	-0.2134	0.00139541
1.46521	-0.21357	0.00139297
1.46604	-0.21375	0.00139038
1.46687	-0.21392	0.00138794
1.4677	-0.2141	0.00138535
1.46853	-0.21428	0.00138276
1.46937	-0.21447	0.00138003
1.4702	-0.21489	0.001374
1.47103	-0.21536	0.00136724
1.47186	-0.21585	0.0013602
1.4727	-0.21633	0.0013533
1.47353	-0.21681	0.00134639
1.47436	-0.2173	0.00133935
1.47519	-0.21778	0.00133245
1.47603	-0.21823	0.00132598
1.47686	-0.21857	0.00132109
1.47769	-0.21865	0.00131994
1.47852	-0.21861	0.00132052
1.47935	-0.21855	0.00132138
1.48019	-0.21849	0.00132224
1.48102	-0.21844	0.00132296
1.48185	-0.21838	0.00132383
1.48269	-0.21828	0.00132526
1.48352	-0.21805	0.00132857
1.48435	-0.2178	0.00133216
1.48518	-0.21757	0.00133547
1.48601	-0.21735	0.00133863
1.48685	-0.21713	0.00134179
1.48768	-0.21691	0.00134496
1.48851	-0.21669	0.00134812
1.48934	-0.21647	0.00135128
1.49018	-0.21626	0.0013543
1.49101	-0.21612	0.00135631
1.49184	-0.21606	0.00135718
1.49267	-0.21602	0.00135775
1.49351	-0.21599	0.00135818
1.49434	-0.21595	0.00135876
1.49517	-0.21591	0.00135933
1.496	-0.21586	0.00136005
1.49683	-0.21576	0.00136149
1.49767	-0.21562	0.0013635
1.4985	-0.21539	0.00136681
1.49933	-0.21512	0.00137069
1.50016	-0.21484	0.00137471
1.501	-0.21457	0.0013786
1.50183	-0.21429	0.00138262
1.50266	-0.21401	0.00138665
1.50349	-0.2136	0.00139254
1.50432	-0.21314	0.00139915
1.50516	-0.21271	0.00140533
1.50599	-0.2123	0.00141123
1.50682	-0.21188	0.00141727
1.50765	-0.21147	0.00142316
1.50849	-0.21105	0.0014292
1.50932	-0.21064	0.00143509
1.51015	-0.21034	0.0014394
1.51098	-0.21019	0.00144156
1.51182	-0.2099	0.00144573
1.51265	-0.20956	0.00145062
1.51348	-0.20921	0.00145565
1.51431	-0.20887	0.00146054
1.51515	-0.20853	0.00146542
1.51598	-0.20819	0.00147031
1.51681	-0.20788	0.00147477
1.51764	-0.20766	0.00147793
1.51848	-0.20754	0.00147965
1.51931	-0.20745	0.00148095
1.52014	-0.20736	0.00148224
1.52097	-0.20726	0.00148368
1.5218	-0.20717	0.00148497
1.52264	-0.20708	0.00148627
1.52347	-0.20697	0.00148785
1.5243	-0.20689	0.001489
1.52513	-0.20695	0.00148814
1.52597	-0.20705	0.0014867
1.5268	-0.20714	0.0014854
1.52763	-0.20724	0.00148397
1.52846	-0.20734	0.00148253
1.5293	-0.20743	0.00148124
1.53013	-0.20758	0.00147908
1.53096	-0.20778	0.0014762
1.53179	-0.20799	0.00147319
1.53262	-0.20819	0.00147031
1.53346	-0.20839	0.00146744
1.53429	-0.20859	0.00146456
1.53512	-0.20878	0.00146183
1.53595	-0.20896	0.00145924
1.53679	-0.20888	0.00146039
1.53762	-0.20854	0.00146528
1.53845	-0.20815	0.00147089
1.53928	-0.2078	0.00147592
1.54011	-0.20745	0.00148095
1.54095	-0.20709	0.00148612
1.54178	-0.20674	0.00149115
1.54261	-0.20639	0.00149619
1.54344	-0.2064	0.00149604
1.54428	-0.2068	0.00149029
1.54511	-0.20738	0.00148195
1.54594	-0.20804	0.00147247
1.54677	-0.20871	0.00146284
1.54761	-0.20938	0.0014532
1.54844	-0.21004	0.00144372
1.54927	-0.21072	0.00143394
1.5501	-0.21118	0.00142733
1.55094	-0.21135	0.00142488
1.55177	-0.21132	0.00142532
1.5526	-0.21113	0.00142805
1.55343	-0.21088	0.00143164
1.55427	-0.21063	0.00143523
1.5551	-0.21038	0.00143883
1.55593	-0.21013	0.00144242
1.55676	-0.2099	0.00144573
1.55759	-0.20989	0.00144587
1.55843	-0.20997	0.00144472
1.55926	-0.21001	0.00144415
1.56009	-0.21003	0.00144386
1.56092	-0.21005	0.00144357
1.56176	-0.21007	0.00144328
1.56259	-0.21009	0.001443
1.56342	-0.21002	0.001444
1.56425	-0.20986	0.0014463
1.56509	-0.20967	0.00144903
1.56592	-0.20951	0.00145133
1.56675	-0.20935	0.00145364
1.56758	-0.2092	0.00145579
1.56841	-0.20905	0.00145795
1.56925	-0.20889	0.00146025
1.57008	-0.20868	0.00146327
1.57091	-0.20839	0.00146744
1.57174	-0.20803	0.00147261
1.57258	-0.20762	0.0014785
1.57341	-0.20718	0.00148483
1.57424	-0.20675	0.00149101
1.57507	-0.20631	0.00149734
1.57591	-0.20587	0.00150366
1.57674	-0.20549	0.00150912
1.57757	-0.20514	0.00151416
1.5784	-0.20511	0.00151459
1.57923	-0.20535	0.00151114
1.58007	-0.20566	0.00150668
1.5809	-0.20597	0.00150222
1.58173	-0.20627	0.00149791
1.58256	-0.20658	0.00149345
1.5834	-0.2068	0.00149029
1.58423	-0.20698	0.0014877
1.58506	-0.2067	0.00149173
1.58589	-0.20611	0.00150021
1.58673	-0.20546	0.00150956
1.58756	-0.20482	0.00151876
1.58839	-0.2042	0.00152767
1.58922	-0.20361	0.00153615
1.59005	-0.20314	0.00154291
1.59089	-0.20278	0.00154808
1.59172	-0.20263	0.00155024
1.59255	-0.2028	0.00154779
1.59339	-0.20309	0.00154362
1.59422	-0.20338	0.00153946
1.59505	-0.20368	0.00153514
1.59588	-0.20397	0.00153097
1.59671	-0.20413	0.00152867
1.59755	-0.20411	0.00152896
1.59838	-0.20404	0.00152997
1.59921	-0.20379	0.00153356
1.60004	-0.20336	0.00153974
1.60088	-0.20294	0.00154578
1.60171	-0.20252	0.00155182
1.60254	-0.20209	0.001558
1.60337	-0.20176	0.00156274
1.60421	-0.20162	0.00156476
1.60504	-0.20163	0.00156461
1.60587	-0.20175	0.00156289
1.6067	-0.20192	0.00156044
1.60753	-0.20208	0.00155814
1.60837	-0.20225	0.0015557
1.6092	-0.20241	0.0015534
1.61003	-0.20253	0.00155167
1.61086	-0.2025	0.00155211
1.6117	-0.20242	0.00155326
1.61253	-0.20243	0.00155311
1.61336	-0.20246	0.00155268
1.61419	-0.20249	0.00155225
1.61502	-0.20253	0.00155167
1.61586	-0.20256	0.00155124
1.61669	-0.20261	0.00155052
1.61752	-0.20268	0.00154952
1.61835	-0.20272	0.00154894
1.61919	-0.20272	0.00154894
1.62002	-0.20272	0.00154894
1.62085	-0.20272	0.00154894
1.62168	-0.20271	0.00154909
1.62252	-0.20271	0.00154909
1.62335	-0.2027	0.00154923
1.62418	-0.2027	0.00154923
1.62501	-0.20276	0.00154837
1.62584	-0.20287	0.00154679
1.62668	-0.20299	0.00154506
1.62751	-0.2031	0.00154348
1.62834	-0.20321	0.0015419
1.62918	-0.20333	0.00154017
1.63001	-0.20355	0.00153701
1.63084	-0.20387	0.00153241
1.63167	-0.20409	0.00152925
1.6325	-0.20415	0.00152839
1.63334	-0.20416	0.00152824
1.63417	-0.20417	0.0015281
1.635	-0.20417	0.0015281
1.63583	-0.20418	0.00152796
1.63667	-0.20403	0.00153011
1.6375	-0.20368	0.00153514
1.63833	-0.20344	0.00153859
1.63916	-0.20334	0.00154003
1.64	-0.20327	0.00154104
1.64083	-0.2032	0.00154204
1.64166	-0.20313	0.00154305
1.64249	-0.20306	0.00154406
1.64332	-0.20305	0.0015442
1.64416	-0.20318	0.00154233
1.64499	-0.20339	0.00153931
1.64582	-0.20341	0.00153902
1.64665	-0.20333	0.00154017
1.64749	-0.20324	0.00154147
1.64832	-0.20316	0.00154262
1.64915	-0.20307	0.00154391
1.64998	-0.20298	0.00154521
1.65081	-0.20283	0.00154736
1.65165	-0.20261	0.00155052
1.65248	-0.20253	0.00155167
1.65331	-0.20257	0.0015511
1.65414	-0.20261	0.00155052
1.65498	-0.20265	0.00154995
1.65581	-0.20269	0.00154937
1.65664	-0.20272	0.00154894
1.65747	-0.2029	0.00154636
1.65831	-0.20325	0.00154132
1.65914	-0.2036	0.00153629
1.65997	-0.20393	0.00153155
[truncated: 38,699 more rows]

## Sheet: Fig. 1c
Hydrodynamic diameter (nm)	Amplitude	Normalized Amplitude
0.0132146	0	0
0.0142927	0	0
0.0154588	0	0
0.01672	0	0
0.0180841	0	0
0.0195595	0	0
0.0211552	0	0
0.0228812	0	0
0.024748	0	0
0.026767	0	0
0.0289508	0	0
0.0313128	0	0
0.0338675	0	0
0.0366306	0	0
0.0396191	0	0
0.0428514	0	0
0.0463475	0	0
0.0501287	0	0
0.0542185	0	0
0.058642	0	0
0.0634263	0	0
0.068601	0	0
0.0741978	0	0
0.0802512	0	0
0.0867986	0	0
0.0938801	0	0
0.101539	0	0
0.109823	0	0
0.118783	0	0
0.128474	0	0
0.138956	0	0
0.150293	0	0
0.162555	0	0
0.175817	0	0
0.190161	0	0
0.205675	0	0
0.222455	0	0
0.240604	0	0
0.260234	0	0
0.281465	0	0
0.304429	0	0
0.329266	0	0
0.356129	0	0
0.385184	0	0
0.416609	0	0
0.450599	0	0
0.487361	0	0
0.527122	0	0
0.570128	0	0
0.616642	0	0
0.666951	0	0
0.721364	0	0
0.780217	0	0
0.843872	0	0
0.912719	0	0
0.987184	0	0
1.06772	0.000845401	0.00766263
1.15483	0	0
1.24905	0	0
1.35096	0.000198855	0.0018024
1.46117	0	0
1.58039	0	0
1.70932	0	0
1.84878	0	0
1.99961	0	0
2.16275	0	0
2.3392	0	0
2.53004	0	0
2.73646	0	0
2.95971	0	0
3.20118	0	0
3.46235	0	0
3.74483	0	0
4.05035	0	0
4.3808	0	0
4.73821	0	0
5.12478	0	0
5.54289	0	0
5.99511	0	0
6.48422	0	0
7.01324	0	0
7.58541	0	0
8.20427	0	0
8.87362	0	0
9.59758	0	0
10.3806	0	0
11.2275	0	0
12.1435	0	0
13.1342	0	0
14.2058	0	0
15.3648	0	0
16.6183	0	0
17.9741	0	0
19.4406	0	0
21.0266	0	0
22.7421	0	0
24.5975	0	0
26.6043	0.00774586	0.0702077
28.7749	0.026847	0.243339
31.1225	0.0492156	0.446085
33.6616	0.0701903	0.636198
36.4079	0.0875808	0.793824
39.3783	0.100361	0.909666
42.591	0.108028	0.979157
46.0658	0.110328	1
49.824	0.107151	0.971207
53.889	0.0985099	0.892885
58.2855	0.0845763	0.766592
63.0408	0.0658278	0.596657
68.184	0.0434301	0.393647
73.7468	0.0201565	0.182697
79.7635	0.002218	0.0201038
86.271	0	0
93.3094	0	0
100.922	0	0
109.156	0	0
118.061	0	0
127.694	0	0
138.111	0	0
149.379	0	0
161.566	0	0
174.748	0	0
189.005	0	0
204.425	0	0
221.103	0	0
239.142	0	0
258.652	0	0
279.754	0	0
302.578	0	0
327.264	0	0
353.964	0	0
382.843	0	0
414.077	0	0
447.86	0	0
484.398	0	0
523.918	0	0
566.662	0	0
612.894	0	0
662.897	0	0
716.98	0	0
775.475	0	0
838.742	0	0
907.171	0	0
981.183	0	0
1061.23	0	0
1147.81	0	0
1241.46	0	0
1342.74	0	0
1452.29	0	0
1570.78	0	0
1698.93	0	0
1837.54	0	0
1987.46	0	0
2149.6	0	0
2324.98	0	0
2514.66	0	0
2719.82	0	0
2941.72	0	0
3181.72	0	0
3441.31	0	0
3722.07	0	0
4025.73	0	0
4354.17	0	0
4709.41	0	0
5093.63	0	0
5509.2	0	0
5958.67	0	0
6444.81	0	0
6970.61	0	0
7539.31	0	0
8154.41	0	0
8819.69	0	0
9539.24	0	0
10317.5	0	0
11159.3	0	0
12069.7	0	0
13054.4	0	0
14119.5	0	0
15271.4	0	0
16517.3	0	0
17864.9	0	0
19322.4	0	0
20898.8	0	0
22603.9	0	0
24448	0	0
26442.6	0	0
28600	0	0
30933.3	0	0
33457	0	0
36186.6	0	0
39138.9	0	0
42332.1	0	0
45785.8	0	0
49521.2	0	0
53561.4	0	0
57931.2	0	0
62657.6	0	0
67769.5	0	0
73298.5	0	0
79278.6	0	0
85746.6	0	0
92742.3	0	0
100309	0	0
108492	0	0
117344	0	0
126917	0	0
137272	0	0
148471	0	0
160584	0	0
173686	0	0
187856	0	0
203182	0	0
219759	0	0
237688	0	0
257080	0	0
278054	0	0
300739	0	0
325275	0	0
351813	0	0
380516	0	0
411560	0	0
445137	0	0
481454	0	0
520734	0	0
563218	0	0
609168	0	0
658868	0	0
712622	0	0
770761	0	0
833644	0	0
901657	0	0
975219	0	0
1.05478e+06	0	0
1140838	0	0
1.23391e+06	0	0
1334583	0	0
1.44347e+06	0	0
1.56123e+06	0	0
1688605	0	0
1.82637e+06	0	0
1.97538e+06	0	0
2.13654e+06	0	0
2.31085e+06	0	0
2.49938e+06	0	0
2.70329e+06	0	0
2.92384e+06	0	0
3.16238e+06	0	0
3.42039e+06	0	0
3.69944e+06	0	0
4001263	0	0
4.32771e+06	0	0
4.68079e+06	0	0
5062669	0	0
5475709	0	0
5922447	0	0
6.40563e+06	0	0

## Sheet: Fig. 1e
	S309	CR3022	hACE2-Fc
Time (seconds)	Shift (nm)	Shift (nm)	Shift (nm)
390	0.00080695	0.00068599	-0.00013142
390.2	0.00111951	0.00159021	0.00041381
390.4	0.00165484	0.00219327	0.0006615
390.6	0.00233174	0.00298648	0.00149559
390.8	0.00373164	0.00393276	0.00236784
391	0.00494199	0.00514831	0.00290782
391.2	0.00654476	0.00647574	0.00416396
391.4	0.00750353	0.00785135	0.00513768
391.6	0.00846983	0.00934655	0.00655821
391.8	0.00993243	0.0106889	0.00746461
392	0.0116244	0.0124232	0.0083084
392.2	0.0127516	0.014153	0.00902505
392.4	0.0137199	0.0153726	0.0101878
392.6	0.0143956	0.0165359	0.0113042
392.8	0.0156198	0.0175864	0.0123551
393	0.0164784	0.0193144	0.0130952
393.2	0.0175541	0.0201055	0.0133692
393.4	0.0186053	0.021029	0.0146693
393.6	0.019688	0.0220513	0.0155586
393.8	0.0206512	0.0227482	0.0160544
394	0.0217295	0.0238117	0.0170719
394.2	0.0226139	0.0248457	0.0177341
394.4	0.0240225	0.0252306	0.0181858
394.6	0.0255505	0.0259644	0.0188806
394.8	0.0271288	0.0268354	0.0197099
395	0.0284948	0.0276778	0.020305
395.2	0.029741	0.0285474	0.0215574
395.4	0.0304154	0.0291051	0.0223027
395.6	0.0320422	0.0301408	0.0234872
395.8	0.0337226	0.0310786	0.0241577
396	0.0351747	0.0321745	0.0253525
396.2	0.0363835	0.0327958	0.0269011
396.4	0.0381389	0.0335131	0.0279666
396.6	0.0392801	0.0339491	0.028898
396.8	0.0411589	0.034819	0.0301733
397	0.0422833	0.0359256	0.0308996
397.2	0.0436935	0.0363293	0.032157
397.4	0.0447356	0.0375756	0.0332134
397.6	0.0461804	0.0384681	0.0342091
397.8	0.047155	0.0394479	0.0344502
398	0.0488316	0.040159	0.0350742
398.2	0.0498495	0.041342	0.0352847
398.4	0.0510355	0.0423965	0.0356292
398.6	0.0519795	0.0435595	0.0357048
398.8	0.0530109	0.0447495	0.0360017
399	0.054099	0.0459741	0.0364413
399.2	0.0550676	0.0474158	0.0367051
399.4	0.0567247	0.0486564	0.0370894
399.6	0.0586213	0.0502866	0.0381219
399.8	0.0599614	0.0512695	0.0391149
400	0.0613251	0.052102	0.0403826
400.2	0.0625243	0.0532022	0.041426
400.4	0.0638108	0.0544384	0.0426616
400.6	0.0647422	0.0555916	0.0441128
400.8	0.0662092	0.0568568	0.0456828
401	0.0678559	0.0580276	0.0465173
401.2	0.0696259	0.059055	0.048035
401.4	0.0711641	0.0603728	0.0483929
401.6	0.0724627	0.0614732	0.0490419
401.8	0.0734849	0.0620673	0.049893
402	0.0753863	0.0633902	0.0505493
402.2	0.0760561	0.0646326	0.0512051
402.4	0.0771358	0.0653876	0.0518624
402.6	0.0781738	0.0665175	0.0522935
402.8	0.080056	0.0677404	0.0530628
403	0.0814702	0.0691299	0.0537627
403.2	0.0831854	0.0704714	0.0543986
403.4	0.0847912	0.0716077	0.0556464
403.6	0.0866202	0.0726926	0.0566719
403.8	0.0873706	0.0735281	0.0575487
404	0.0884471	0.0750314	0.0588919
404.2	0.0891762	0.0765671	0.059523
404.4	0.0902903	0.0777007	0.0607996
404.6	0.0913824	0.079156	0.0616685
404.8	0.0927598	0.0800166	0.0625569
405	0.094638	0.0813482	0.0632983
405.2	0.0960511	0.0821401	0.0641123
405.4	0.0974592	0.0834085	0.0647811
405.6	0.0984533	0.0840177	0.0662675
405.8	0.0998686	0.0849823	0.067854
406	0.101496	0.0863535	0.0686565
406.2	0.102117	0.0868427	0.0697883
406.4	0.104235	0.087928	0.070765
406.6	0.105336	0.0892491	0.0716436
406.8	0.107385	0.0906993	0.0725752
407	0.108555	0.0921587	0.0735614
407.2	0.109903	0.093087	0.0744582
407.4	0.111394	0.0941688	0.0748291
407.6	0.112655	0.0952262	0.0750217
407.8	0.113136	0.0964063	0.0754766
408	0.114034	0.0978558	0.0757228
408.2	0.11489	0.0986963	0.0752519
408.4	0.115899	0.0991607	0.0753821
408.6	0.117096	0.100142	0.0753681
408.8	0.118491	0.100661	0.0753658
409	0.120216	0.101502	0.0753805
409.2	0.121238	0.102225	0.0758058
409.4	0.122514	0.102879	0.0768878
409.6	0.123537	0.103361	0.07776
409.8	0.124952	0.104765	0.0785166
410	0.126514	0.105704	0.0795229
410.2	0.127648	0.107486	0.0806542
410.4	0.129326	0.108751	0.0820619
410.6	0.130084	0.110329	0.0832727
410.8	0.131835	0.111528	0.0848242
411	0.133087	0.112812	0.0863474
411.2	0.134821	0.113231	0.0874974
411.4	0.13576	0.114459	0.0886888
411.6	0.136654	0.11549	0.0900309
411.8	0.137706	0.11654	0.0909483
412	0.138976	0.117762	0.09139
412.2	0.140822	0.119135	0.0920201
412.4	0.141893	0.120245	0.0923393
412.6	0.143238	0.121217	0.0927811
412.8	0.14477	0.122234	0.093173
413	0.146257	0.123358	0.0933691
413.2	0.1471	0.124698	0.0941781
413.4	0.149049	0.125728	0.0950667
413.6	0.150375	0.127094	0.0957638
413.8	0.152591	0.128322	0.0965669
414	0.153581	0.12961	0.097484
414.2	0.155089	0.130976	0.0985215
414.4	0.15664	0.131766	0.0994844
414.6	0.157761	0.133103	0.100159
414.8	0.159517	0.133306	0.101217
415	0.161009	0.134129	0.102499
415.2	0.162613	0.134615	0.10353
415.4	0.163442	0.135965	0.104038
415.6	0.165163	0.13666	0.104897
415.8	0.166272	0.138038	0.105395
416	0.167607	0.139019	0.105626
416.2	0.168616	0.14016	0.106424
416.4	0.169246	0.141215	0.107048
416.6	0.16986	0.141856	0.108201
416.8	0.171239	0.14362	0.109134
417	0.172184	0.14517	0.110082
417.2	0.173029	0.145902	0.111239
417.4	0.17464	0.147017	0.111829
417.6	0.175549	0.148324	0.112944
417.8	0.177266	0.149532	0.114005
418	0.178121	0.150622	0.11503
418.2	0.180223	0.151983	0.115733
418.4	0.181614	0.153281	0.116935
418.6	0.183369	0.154183	0.117951
418.8	0.185141	0.155065	0.119458
419	0.186243	0.155854	0.120917
419.2	0.187347	0.157239	0.121493
419.4	0.188611	0.158157	0.122454
419.6	0.190078	0.158519	0.12384
419.8	0.190753	0.15926	0.124485
420	0.19169	0.15964	0.125239
420.2	0.192601	0.160723	0.126354
420.4	0.193878	0.161693	0.127745
420.6	0.195259	0.162585	0.128413
420.8	0.19727	0.164209	0.128868
421	0.198844	0.165074	0.12994
421.2	0.200744	0.165963	0.13055
421.4	0.202599	0.167507	0.131056
421.6	0.204306	0.169139	0.131872
421.8	0.205966	0.170516	0.132554
422	0.207728	0.171757	0.132881
422.2	0.209102	0.173064	0.133631
422.4	0.21045	0.174129	0.134662
422.6	0.21189	0.175107	0.13536
422.8	0.212511	0.17669	0.136091
423	0.213144	0.1775	0.136813
423.2	0.214328	0.178806	0.137147
423.4	0.215838	0.179555	0.138171
423.6	0.216874	0.180573	0.138899
423.8	0.217733	0.181709	0.139321
424	0.218974	0.182657	0.140593
424.2	0.220508	0.1835	0.141499
424.4	0.222125	0.184893	0.14229
424.6	0.223956	0.186192	0.14255
424.8	0.225618	0.18699	0.143306
425	0.226878	0.188092	0.144376
425.2	0.228363	0.189728	0.144718
425.4	0.229705	0.1908	0.145062
425.6	0.230761	0.192315	0.14584
425.8	0.232029	0.193283	0.146786
426	0.233386	0.194604	0.14724
426.2	0.234128	0.196028	0.148696
426.4	0.235419	0.197536	0.149379
426.6	0.23637	0.198716	0.149901
426.8	0.23732	0.200132	0.150783
427	0.238887	0.201061	0.151719
427.2	0.240275	0.202108	0.152371
427.4	0.241332	0.202969	0.153639
427.6	0.242516	0.203583	0.154746
427.8	0.24394	0.204584	0.156066
428	0.24531	0.205594	0.157199
428.2	0.246944	0.206456	0.157947
428.4	0.248263	0.20787	0.159266
428.6	0.249475	0.209347	0.160123
428.8	0.250729	0.210085	0.160789
429	0.252285	0.212295	0.161709
429.2	0.253725	0.214202	0.162535
429.4	0.254916	0.215006	0.163007
429.6	0.256337	0.216481	0.164184
429.8	0.258118	0.217956	0.164363
430	0.259108	0.21945	0.164548
430.2	0.260386	0.22101	0.165382
430.4	0.261546	0.221699	0.166108
430.6	0.262994	0.22276	0.166595
430.8	0.264426	0.223849	0.167129
431	0.265768	0.224252	0.167677
431.2	0.266769	0.224565	0.168386
431.4	0.267779	0.224985	0.169521
431.6	0.269528	0.225432	0.169969
431.8	0.271264	0.226375	0.170893
432	0.272689	0.227359	0.171676
432.2	0.274258	0.228276	0.172959
432.4	0.275396	0.229985	0.17457
432.6	0.276569	0.231376	0.175207
432.8	0.278279	0.232663	0.176276
433	0.279853	0.234225	0.177467
433.2	0.281045	0.235184	0.178397
433.4	0.282543	0.236383	0.179349
433.6	0.283979	0.237776	0.180425
433.8	0.285292	0.238798	0.180687
434	0.286221	0.239929	0.181735
434.2	0.287599	0.241716	0.182685
434.4	0.289061	0.242717	0.183588
434.6	0.290494	0.244381	0.18382
434.8	0.291488	0.24571	0.184063
435	0.292282	0.24659	0.184627
435.2	0.293937	0.247816	0.185569
435.4	0.295358	0.249055	0.186184
435.6	0.296825	0.250201	0.186876
435.8	0.298042	0.251444	0.188107
436	0.299187	0.252886	0.188983
436.2	0.300472	0.253998	0.189695
436.4	0.301697	0.255055	0.190897
436.6	0.303052	0.255256	0.1916
436.8	0.30458	0.256448	0.192984
437	0.306384	0.256883	0.193815
437.2	0.307947	0.258159	0.194481
437.4	0.309344	0.259921	0.195526
437.6	0.310703	0.26033	0.196169
437.8	0.311805	0.261236	0.19666
438	0.313198	0.262027	0.197031
438.2	0.314897	0.262835	0.197491
438.4	0.316624	0.263394	0.197827
438.6	0.317669	0.264164	0.198208
438.8	0.319083	0.265356	0.198734
439	0.320673	0.266474	0.199498
439.2	0.321899	0.26795	0.200176
439.4	0.322847	0.269344	0.20059
439.6	0.323652	0.270332	0.20151
439.8	0.324637	0.271157	0.202171
440	0.325914	0.272156	0.203212
440.2	0.32736	0.272915	0.204399
440.4	0.328503	0.273892	0.205544
440.6	0.329709	0.274566	0.206464
440.8	0.331019	0.276243	0.20673
441	0.332426	0.277958	0.207366
441.2	0.333655	0.280015	0.20792
441.4	0.33513	0.281931	0.208785
441.6	0.336351	0.2828	0.20923
441.8	0.337941	0.284227	0.209968
442	0.339688	0.285434	0.210325
442.2	0.341176	0.28677	0.211132
442.4	0.342204	0.287656	0.211801
442.6	0.343654	0.288764	0.212692
442.8	0.345059	0.289936	0.213614
443	0.346672	0.290717	0.214204
443.2	0.347254	0.29198	0.214884
443.4	0.348912	0.293073	0.215945
443.6	0.350378	0.293529	0.216921
443.8	0.351692	0.294096	0.217815
444	0.353134	0.294857	0.21924
444.2	0.355062	0.295455	0.220387
444.4	0.356093	0.29666	0.221083
444.6	0.357669	0.297757	0.221882
444.8	0.358959	0.299611	0.22257
445	0.360303	0.301117	0.223949
445.2	0.361678	0.302641	0.224657
445.4	0.3627	0.303821	0.225638
445.6	0.36408	0.304838	0.227089
445.8	0.365293	0.30621	0.2277
446	0.366054	0.307247	0.228138
446.2	0.367153	0.308135	0.229028
446.4	0.368478	0.308626	0.230143
446.6	0.369723	0.30995	0.230616
446.8	0.370935	0.310858	0.230839
447	0.372461	0.312301	0.23149
447.2	0.373068	0.313851	0.232135
447.4	0.374128	0.315019	0.232535
447.6	0.375642	0.315635	0.23344
447.8	0.37673	0.316431	0.234053
448	0.378228	0.317584	0.235063
448.2	0.379933	0.319131	0.236004
448.4	0.381031	0.320239	0.236859
448.6	0.382618	0.321185	0.237921
448.8	0.384185	0.321866	0.239109
449	0.385492	0.322388	0.239234
449.2	0.386776	0.323471	0.239938
449.4	0.388121	0.324573	0.241193
449.6	0.390063	0.32534	0.242344
449.8	0.391386	0.326395	0.242837
450	0.393147	0.327331	0.243953
450.2	0.394805	0.328814	0.244293
450.4	0.396574	0.329955	0.245124
450.6	0.398076	0.33149	0.245576
450.8	0.39955	0.332541	0.245897
451	0.400754	0.333931	0.246711
451.2	0.401799	0.335069	0.247606
451.4	0.403567	0.33624	0.248369
451.6	0.405519	0.337083	0.249319
451.8	0.406373	0.338469	0.250107
452	0.407934	0.339746	0.2516
452.2	0.409699	0.341291	0.252275
452.4	0.410952	0.341569	0.253387
452.6	0.412419	0.342244	0.254161
452.8	0.413849	0.342899	0.254942
453	0.414725	0.344308	0.255243
453.2	0.415977	0.345309	0.256295
453.4	0.417183	0.346857	0.257646
453.6	0.418204	0.347591	0.258539
453.8	0.418905	0.349139	0.259473
454	0.419771	0.350705	0.260017
454.2	0.420861	0.351745	0.260239
454.4	0.421797	0.352676	0.261092
454.6	0.423063	0.353837	0.262007
454.8	0.423941	0.355021	0.262523
455	0.425178	0.356441	0.263671
455.2	0.426865	0.357449	0.265107
455.4	0.428169	0.358602	0.266198
455.6	0.428901	0.359644	0.267621
455.8	0.430163	0.361065	0.269207
456	0.432061	0.362148	0.270369
456.2	0.433422	0.363024	0.270857
456.4	0.434628	0.363703	0.272299
456.6	0.436199	0.364858	0.272949
456.8	0.437686	0.366106	0.273834
457	0.439099	0.367105	0.274367
457.2	0.440646	0.368149	0.274961
457.4	0.442019	0.36988	0.2761
457.6	0.443063	0.370627	0.276626
457.8	0.444144	0.371876	0.277335
458	0.445963	0.372613	0.277605
458.2	0.447469	0.372931	0.27818
458.4	0.449045	0.374012	0.278789
458.6	0.450521	0.374969	0.279918
458.8	0.451628	0.375935	0.280314
459	0.453123	0.377004	0.280869
459.2	0.454907	0.378081	0.28194
459.4	0.455827	0.379013	0.282622
459.6	0.457348	0.380282	0.283528
459.8	0.458676	0.381654	0.283486
460	0.459708	0.382457	0.28358
460.2	0.460962	0.383499	0.284401
460.4	0.462239	0.385256	0.284962
460.6	0.463257	0.386533	0.285608
460.8	0.464887	0.387598	0.286043
461	0.466219	0.388903	0.286723
461.2	0.467572	0.390292	0.28754
461.4	0.468672	0.391946	0.288883
461.6	0.469956	0.392592	0.289717
461.8	0.471164	0.393935	0.291022
462	0.472537	0.394205	0.292157
462.2	0.473422	0.395197	0.293509
462.4	0.474584	0.395795	0.294066
462.6	0.475455	0.396898	0.294842
462.8	0.477069	0.397815	0.295521
463	0.478702	0.398236	0.296212
463.2	0.479969	0.399052	0.297474
463.4	0.481384	0.399523	0.298548
463.6	0.482639	0.401033	0.300013
463.8	0.483641	0.401755	0.300074
464	0.485291	0.402642	0.301177
464.2	0.48778	0.404217	0.302456
464.4	0.489356	0.405641	0.302366
464.6	0.491302	0.406993	0.303416
464.8	0.493209	0.408502	0.303751
465	0.494545	0.411206	0.304364
465.2	0.496212	0.412859	0.305058
465.4	0.497481	0.414449	0.306196
465.6	0.498874	0.415589	0.306701
465.8	0.500006	0.417299	0.307731
466	0.501416	0.417371	0.308459
466.2	0.50291	0.418992	0.308588
466.4	0.504503	0.419418	0.308938
466.6	0.50592	0.42041	0.309945
466.8	0.507216	0.420466	0.310902
467	0.50808	0.42078	0.311795
467.2	0.509482	0.421373	0.312907
467.4	0.511024	0.422262	0.314113
467.6	0.511683	0.423223	0.315293
467.8	0.513333	0.423505	0.3157
468	0.514758	0.425056	0.316711
468.2	0.517016	0.42625	0.317292
468.4	0.51794	0.427887	0.31776
468.6	0.519111	0.429279	0.318853
468.8	0.520007	0.430847	0.319474
469	0.521238	0.432659	0.320306
469.2	0.522122	0.433991	0.321687
469.4	0.523227	0.435595	0.322878
469.6	0.524361	0.437128	0.323458
469.8	0.526045	0.43875	0.324239
470	0.527762	0.439287	0.324969
470.2	0.52914	0.440997	0.325423
470.4	0.530685	0.441106	0.326591
470.6	0.53174	0.442347	0.327543
470.8	0.533204	0.442836	0.32843
471	0.53496	0.444065	0.32895
471.2	0.536411	0.444942	0.329352
471.4	0.537078	0.44617	0.330106
471.6	0.537965	0.44645	0.330763
471.8	0.539353	0.447361	0.331149
472	0.540479	0.449065	0.331939
472.2	0.542056	0.450307	0.332081
472.4	0.542965	0.451598	0.332763
472.6	0.544278	0.452728	0.33336
472.8	0.545259	0.454407	0.334711
473	0.545934	0.455649	0.335814
473.2	0.54696	0.457775	0.336603
473.4	0.548551	0.459035	0.337864
473.6	0.549776	0.459739	0.338254
473.8	0.551271	0.460882	0.339128
474	0.553307	0.461963	0.34025
474.2	0.554493	0.463142	0.341342
474.4	0.5561	0.464068	0.342368
474.6	0.557728	0.465509	0.343284
474.8	0.559508	0.466319	0.344114
475	0.561209	0.467897	0.344813
475.2	0.562739	0.468875	0.345668
475.4	0.564016	0.470076	0.34647
475.6	0.56553	0.471196	0.346902
475.8	0.56697	0.472472	0.347501
476	0.567988	0.473711	0.34805
476.2	0.569383	0.474839	0.347954
476.4	0.570877	0.47591	0.348559
476.6	0.572411	0.477255	0.349443
476.8	0.573693	0.478071	0.350187
477	0.575096	0.479007	0.350838
477.2	0.576765	0.480076	0.351516
477.4	0.578306	0.480151	0.352767
477.6	0.57953	0.480583	0.353296
477.8	0.581346	0.481882	0.3546
478	0.583195	0.482681	0.355518
478.2	0.584285	0.483487	0.356173
478.4	0.586029	0.484433	0.356485
478.6	0.587215	0.48531	0.357337
478.8	0.588838	0.48667	0.357905
479	0.590037	0.488145	0.358317
479.2	0.591551	0.4892	0.358933
479.4	0.592556	0.490793	0.359716
479.6	0.593606	0.491835	0.360376
479.8	0.59468	0.492678	0.361236
480	0.595586	0.494222	0.361708
480.2	0.597264	0.49553	0.362329
480.4	0.598302	0.49647	0.363259
480.6	0.599639	0.497858	0.364627
480.8	0.600874	0.49837	0.36562
481	0.602181	0.499845	0.366966
481.2	0.603365	0.500918	0.36837
481.4	0.604692	0.502383	0.369061
481.6	0.606287	0.503742	0.370451
481.8	0.607906	0.505102	0.371859
482	0.6094	0.505845	0.372558
482.2	0.611115	0.507185	0.373018
482.4	0.612288	0.508228	0.373411
482.6	0.613247	0.509727	0.373571
482.8	0.615	0.511436	0.374226
483	0.61606	0.512787	0.37445
483.2	0.617535	0.514281	0.375482
483.4	0.618889	0.515782	0.376346
483.6	0.619943	0.516453	0.376912
483.8	0.620905	0.517061	0.377492
484	0.622148	0.517905	0.377931
484.2	0.623345	0.518324	0.378715
484.4	0.62387	0.518981	0.3792
484.6	0.625215	0.519954	0.380106
484.8	0.626235	0.520864	0.380581
485	0.62733	0.522608	0.381662
485.2	0.628772	0.523867	0.382611
485.4	0.630998	0.525356	0.382932
485.6	0.632643	0.526295	0.384532
485.8	0.633735	0.527632	0.385456
486	0.635563	0.528689	0.386007
486.2	0.637025	0.53027	0.386609
486.4	0.638102	0.53135	0.387359
486.6	0.63982	0.532896	0.388216
486.8	0.641098	0.534237	0.389602
487	0.642076	0.535233	0.390165
487.2	0.643087	0.535759	0.391048
487.4	0.644693	0.536401	0.392061
487.6	0.64587	0.536492	0.392531
487.8	0.647009	0.536425	0.393183
488	0.648891	0.537276	0.393996
488.2	0.650028	0.538372	0.395343
488.4	0.651087	0.539537	0.39594
488.6	0.652284	0.54069	0.397267
488.8	0.653055	0.542743	0.398088
489	0.654167	0.544087	0.39917
489.2	0.656375	0.54553	0.399772
489.4	0.658082	0.547509	0.400881
489.6	0.658894	0.549499	0.401825
489.8	0.659696	0.550521	0.402311
490	0.661168	0.552209	0.40341
490.2	0.662606	0.553393	0.404037
490.4	0.663743	0.554394	0.4044
490.6	0.665108	0.555149	0.404769
490.8	0.666358	0.555719	0.405533
491	0.66787	0.556384	0.405417
491.2	0.669513	0.556501	0.405574
491.4	0.671336	0.557168	0.406104
491.6	0.672795	0.557346	0.406966
491.8	0.674239	0.557499	0.407427
492	0.676119	0.558701	0.40812
492.2	0.677498	0.559725	0.409076
492.4	0.678463	0.560748	0.409299
492.6	0.679442	0.56222	0.410379
492.8	0.680611	0.56385	0.411093
493	0.68232	0.564953	0.412002
493.2	0.684297	0.566537	0.412964
493.4	0.685418	0.568491	0.414683
493.6	0.686412	0.570294	0.415165
493.8	0.687463	0.57114	0.415869
494	0.689282	0.573291	0.416812
494.2	0.691095	0.574445	0.417133
494.4	0.692253	0.576077	0.41813
494.6	0.693677	0.576951	0.419375
494.8	0.695541	0.578336	0.420355
495	0.696496	0.579989	0.420861
495.2	0.698024	0.580836	0.421963
495.4	0.69918	0.581936	0.423234
495.6	0.700957	0.583023	0.424632
495.8	0.702498	0.583903	0.425059
496	0.704167	0.58549	0.425771
496.2	0.705859	0.586233	0.42623
496.4	0.706795	0.586831	0.426961
496.6	0.708108	0.588224	0.427799
496.8	0.709015	0.589589	0.428789
497	0.710804	0.590687	0.429651
497.2	0.711952	0.591964	0.430655
497.4	0.712833	0.592934	0.431905
497.6	0.714104	0.59393	0.4317
497.8	0.715265	0.594304	0.43275
498	0.716803	0.595335	0.433375
498.2	0.718076	0.595924	0.434554
498.4	0.718847	0.596817	0.435852
498.6	0.719933	0.59778	0.436098
498.8	0.7208	0.598611	0.436348
499	0.721762	0.60018	0.436947
499.2	0.723247	0.601126	0.437089
499.4	0.724636	0.602628	0.437841
499.6	0.726562	0.603509	0.438042
499.8	0.727775	0.604597	0.438347
500	0.729366	0.605972	0.438248
500.2	0.730932	0.60681	0.438402
500.4	0.732468	0.608245	0.439235
500.6	0.734382	0.610354	0.439705
500.8	0.736139	0.611175	0.440447
501	0.738263	0.612599	0.44116
501.2	0.739433	0.613969	0.442131
501.4	0.740942	0.615049	0.442682
501.6	0.742808	0.615983	0.443115
501.8	0.744282	0.616583	0.444274
502	0.746136	0.618019	0.44497
502.2	0.747209	0.619444	0.446138
502.4	0.748112	0.620396	0.446718
502.6	0.749266	0.621467	0.44696
502.8	0.750784	0.622375	0.447337
503	0.752036	0.623731	0.447911
503.2	0.753077	0.624792	0.448727
503.4	0.754254	0.625801	0.449896
503.6	0.755465	0.627061	0.450233
503.8	0.756471	0.628482	0.451187
504	0.758227	0.629518	0.452009
504.2	0.760302	0.630642	0.453201
504.4	0.761744	0.631806	0.454531
504.6	0.762526	0.632655	0.455252
504.8	0.763485	0.633251	0.456105
505	0.764484	0.634528	0.457286
505.2	0.765507	0.635172	0.458363
505.4	0.766961	0.636045	0.458893
505.6	0.768485	0.636767	0.460326
505.8	0.769979	0.637724	0.461247
506	0.771699	0.639262	0.462291
506.2	0.77286	0.640245	0.463396
506.4	0.774458	0.640673	0.464538
506.6	0.776128	0.641373	0.465159
506.8	0.777888	0.642163	0.466143
507	0.779213	0.643179	0.467349
507.2	0.781042	0.644589	0.468217
507.4	0.782924	0.645555	0.468852
507.6	0.784627	0.647023	0.469283
507.8	0.786285	0.648454	0.470163
508	0.788216	0.649674	0.47032
508.2	0.789524	0.651164	0.47113
508.4	0.78961	0.652628	0.470884
508.6	0.790348	0.653947	0.47094
508.8	0.791868	0.655052	0.471172
509	0.792759	0.65587	0.472077
509.2	0.79392	0.657287	0.472656
509.4	0.795022	0.658407	0.473536
509.6	0.796007	0.659635	0.474586
509.8	0.796933	0.660445	0.475461
510	0.798388	0.661342	0.476207
510.2	0.799467	0.662029	0.477095
510.4	0.801103	0.662992	0.478151
510.6	0.802557	0.663821	0.478917
510.8	0.804197	0.665236	0.480233
511	0.806096	0.666657	0.481056
511.2	0.807737	0.668175	0.481852
511.4	0.809134	0.668989	0.482616
511.6	0.810703	0.670331	0.483445
511.8	0.812432	0.672395	0.484123
512	0.813368	0.673613	0.484611
512.2	0.814081	0.674564	0.485543
512.4	0.814795	0.675655	0.485268
512.6	0.815865	0.676795	0.486058
512.8	0.816964	0.677738	0.487182
513	0.817615	0.678613	0.488639
513.2	0.818551	0.679835	0.489281
513.4	0.819535	0.680434	0.489867
513.6	0.820484	0.681199	0.490267
513.8	0.821963	0.681685	0.49094
514	0.82419	0.682602	0.491131
514.2	0.825685	0.684197	0.492245
514.4	0.827182	0.685454	0.493536
514.6	0.828705	0.686179	0.494457
514.8	0.830589	0.687415	0.495797
515	0.832491	0.688027	0.497231
515.2	0.83429	0.689229	0.498073
515.4	0.835541	0.689998	0.498687
515.6	0.837194	0.691609	0.49974
515.8	0.838362	0.693328	0.500843
516	0.839329	0.694403	0.50158
516.2	0.840566	0.695242	0.501576
516.4	0.842398	0.696589	0.501472
516.6	0.843765	0.697948	0.502208
516.8	0.845027	0.699198	0.503153
517	0.846057	0.700459	0.503539
517.2	0.847477	0.701438	0.503892
517.4	0.848722	0.702894	0.504581
517.6	0.850087	0.704129	0.505192
517.8	0.851244	0.70527	0.506061
518	0.852491	0.706343	0.50716
518.2	0.853522	0.707391	0.507825
518.4	0.854773	0.708157	0.509203
518.6	0.856357	0.708946	0.510352
518.8	0.857502	0.709949	0.511877
519	0.858665	0.710798	0.51272
519.2	0.859995	0.712284	0.512991
519.4	0.861322	0.713583	0.513792
519.6	0.862957	0.715439	0.514615
519.8	0.864635	0.716591	0.515148
520	0.866396	0.717299	0.515193
520.2	0.868171	0.718117	0.515034
520.4	0.869971	0.719496	0.515223
520.6	0.87149	0.720454	0.51561
520.8	0.872764	0.721518	0.516098
521	0.873659	0.722517	0.516516
521.2	0.875143	0.723352	0.51731
521.4	0.876312	0.724782	0.517677
521.6	0.877351	0.725851	0.517892
521.8	0.878362	0.726343	0.51884
522	0.879834	0.727029	0.519919
522.2	0.881182	0.728048	0.520675
522.4	0.882388	0.729803	0.521995
522.6	0.88307	0.730723	0.522938
522.8	0.884096	0.731804	0.52405
523	0.885629	0.733319	0.52462
523.2	0.88712	0.734426	0.525359
523.4	0.888464	0.735883	0.526025
523.6	0.889518	0.737435	0.526675
523.8	0.890865	0.738573	0.527358
524	0.89211	0.739785	0.528077
524.2	0.893767	0.741492	0.529
524.4	0.895132	0.743359	0.529633
524.6	0.896615	0.744558	0.53043
524.8	0.89795	0.746164	0.531175
525	0.898873	0.747588	0.531942
525.2	0.901027	0.748573	0.533141
525.4	0.902673	0.749604	0.533488
525.6	0.904057	0.750658	0.534654
525.8	0.905869	0.751226	0.535674
526	0.907446	0.752352	0.536525
526.2	0.908919	0.753816	0.537017
526.4	0.910133	0.7548	0.537598
526.6	0.910954	0.755156	0.538236
526.8	0.91283	0.756563	0.538874
527	0.914024	0.757308	0.53921
527.2	0.91551	0.758182	0.539201
527.4	0.916396	0.759121	0.539736
527.6	0.917276	0.760092	0.540225
527.8	0.918693	0.760856	0.54045
528	0.919961	0.76187	0.540853
528.2	0.921574	0.762844	0.541795
528.4	0.923059	0.764029	0.542118
528.6	0.924831	0.764691	0.543247
528.8	0.926233	0.765852	0.543805
529	0.926807	0.766416	0.544423
529.2	0.928871	0.766994	0.545462
529.4	0.930336	0.767983	0.545942
529.6	0.931912	0.769561	0.546858
529.8	0.933191	0.771024	0.547366
530	0.934505	0.771756	0.548506
530.2	0.935638	0.773021	0.549333
530.4	0.937354	0.773625	0.550409
530.6	0.938812	0.774649	0.551375
530.8	0.940734	0.775647	0.552386
531	0.942344	0.77644	0.553608
531.2	0.9437	0.777896	0.554149
531.4	0.94473	0.778621	0.555597
531.6	0.946201	0.779675	0.55607
531.8	0.948076	0.780351	0.556556
532	0.949515	0.781485	0.557602
532.2	0.95103	0.782515	0.558214
532.4	0.952454	0.784172	0.558648
532.6	0.953597	0.785403	0.559527
532.8	0.954197	0.787116	0.56015
533	0.955103	0.788531	0.560309
533.2	0.957048	0.790582	0.561272
533.4	0.95853	0.792066	0.56164
533.6	0.959975	0.794048	0.562442
533.8	0.960991	0.795003	0.563293
534	0.962321	0.796056	0.56433
534.2	0.963624	0.797807	0.564751
534.4	0.965099	0.798382	0.565749
534.6	0.966064	0.799297	0.566633
534.8	0.967316	0.799827	0.567197
535	0.968103	0.801393	0.56803
535.2	0.968584	0.801953	0.568657
535.4	0.970463	0.802471	0.569632
535.6	0.971974	0.802648	0.569999
535.8	0.972796	0.803259	0.570297
536	0.973986	0.804262	0.570717
536.2	0.975272	0.805267	0.570567
536.4	0.976853	0.806767	0.571167
536.6	0.978364	0.807693	0.571342
536.8	0.979844	0.808938	0.572313
537	0.982089	0.810145	0.571996
537.2	0.983782	0.811814	0.57325
537.4	0.985626	0.813036	0.574106
537.6	0.987301	0.813961	0.575577
537.8	0.988728	0.815239	0.576485
538	0.99045	0.816239	0.577689
538.2	0.991397	0.817618	0.578635
538.4	0.992849	0.818457	0.579573
538.6	0.99393	0.819946	0.580212
538.8	0.9952	0.821158	0.580541
539	0.996609	0.823236	0.581722
539.2	0.997772	0.823693	0.582829
539.4	0.999336	0.824879	0.583586
539.6	1.00033	0.826452	0.584546
539.8	1.00117	0.828286	0.584786
540	1.00304	0.829867	0.585014
540.2	1.00424	0.831023	0.58565
540.4	1.00581	0.832673	0.586586
540.6	1.00677	0.83375	0.587005
540.8	1.00838	0.834733	0.588023
541	1.00983	0.836258	0.588433
541.2	1.01043	0.837743	0.589559
541.4	1.01212	0.838482	0.590235
541.6	1.01353	0.838492	0.591179
541.8	1.01514	0.839824	0.591521
542	1.01639	0.840158	0.592286
542.2	1.01755	0.842152	0.592437
542.4	1.01917	0.842936	0.592452
542.6	1.02061	0.843976	0.593188
542.8	1.02225	0.845183	0.593929
543	1.02331	0.846112	0.594965
543.2	1.02424	0.846471	0.594894
543.4	1.02558	0.847834	0.595562
543.6	1.0271	0.848976	0.596268
543.8	1.02859	0.849961	0.59672
544	1.03063	0.85107	0.59775
544.2	1.03144	0.852322	0.598836
544.4	1.03294	0.853393	0.599357
544.6	1.03387	0.854447	0.599643
544.8	1.03517	0.855728	0.60012
545	1.03625	0.857329	0.600779
545.2	1.03794	0.85818	0.601187
545.4	1.03982	0.859031	0.602126
545.6	1.04123	0.859676	0.602822
545.8	1.04279	0.861361	0.603534
546	1.04362	0.862646	0.604462
546.2	1.04462	0.864072	0.605307
546.4	1.04596	0.864504	0.606157
546.6	1.04745	0.865376	0.607572
546.8	1.04874	0.866527	0.608151
547	1.05014	0.866732	0.608957
547.2	1.0517	0.867988	0.609762
547.4	1.05273	0.868908	0.611188
547.6	1.05452	0.869831	0.612486
547.8	1.05628	0.87139	0.613332
548	1.05778	0.872452	0.614127
548.2	1.0582	0.873585	0.614348
548.4	1.05981	0.874531	0.614522
548.6	1.06111	0.876225	0.614849
548.8	1.06246	0.877568	0.615378
549	1.06412	0.878404	0.616004
549.2	1.06622	0.880333	0.616438
549.4	1.068	0.881789	0.617148
549.6	1.06927	0.882969	0.617158
549.8	1.07047	0.88497	0.617797
550	1.07163	0.886309	0.6185
550.2	1.07298	0.887177	0.619651
550.4	1.07512	0.888209	0.619752
550.6	1.0766	0.889353	0.620337
550.8	1.07816	0.890052	0.621051
551	1.07954	0.890572	0.621988
551.2	1.08074	0.891847	0.62294
551.4	1.08159	0.892434	0.623812
551.6	1.08324	0.893411	0.624396
551.8	1.08378	0.894367	0.625188
552	1.08484	0.894812	0.62595
552.2	1.08575	0.895997	0.626551
552.4	1.08712	0.897543	0.627437
552.6	1.08835	0.898773	0.628365
552.8	1.0893	0.900323	0.628945
553	1.09112	0.901238	0.62946
553.2	1.09273	0.903221	0.62934
553.4	1.09377	0.903634	0.629375
553.6	1.09486	0.904986	0.62976
553.8	1.09583	0.906321	0.630371
554	1.09731	0.907547	0.631218
554.2	1.09871	0.908508	0.631381
554.4	1.10053	0.909932	0.631288
554.6	1.10159	0.911126	0.631735
554.8	1.10294	0.911769	0.632808
555	1.1043	0.9128	0.633729
555.2	1.10528	0.913904	0.634502
555.4	1.10668	0.915248	0.635204
555.6	1.10804	0.916016	0.635981
555.8	1.1091	0.916983	0.637438
556	1.11097	0.917952	0.637987
556.2	1.11243	0.919459	0.639032
556.4	1.11369	0.919943	0.640253
556.6	1.11487	0.920667	0.641016
556.8	1.11611	0.921487	0.64175
557	1.118	0.921688	0.642266
557.2	1.11914	0.922367	0.642461
557.4	1.12071	0.922688	0.643575
557.6	1.12206	0.924232	0.644329
557.8	1.12309	0.925599	0.644842
558	1.12465	0.926738	0.645899
558.2	1.12631	0.927631	0.646272
558.4	1.12791	0.929474	0.647083
558.6	1.12873	0.930714	0.647711
558.8	1.13028	0.932078	0.649027
559	1.13168	0.93421	0.649471
559.2	1.13279	0.93589	0.649979
559.4	1.13434	0.936944	0.650915
559.6	1.13519	0.937821	0.651967
559.8	1.13662	0.939362	0.652443
560	1.13846	0.940895	0.652513
560.2	1.13996	0.942031	0.653383
560.4	1.14089	0.942689	0.653746
560.6	1.14252	0.943974	0.654089
560.8	1.14399	0.945067	0.654577
561	1.14607	0.946339	0.655154
561.2	1.14727	0.947407	0.655788
561.4	1.14859	0.948273	0.656497
561.6	1.14937	0.94975	0.656774
561.8	1.15114	0.950842	0.657814
562	1.15279	0.951495	0.658331
562.2	1.15434	0.95279	0.658622
562.4	1.15575	0.954201	0.659157
562.6	1.15678	0.955033	0.659841
562.8	1.15812	0.956542	0.660672
563	1.15952	0.957651	0.661122
563.2	1.16043	0.958039	0.662043
563.4	1.16179	0.958621	0.662351
563.6	1.163	0.959852	0.663132
563.8	1.16439	0.960645	0.663487
564	1.16589	0.961921	0.663894
564.2	1.16693	0.963073	0.664568
564.4	1.16803	0.964038	0.664537
564.6	1.16977	0.965763	0.665233
564.8	1.17089	0.967432	0.665938
565	1.1724	0.968511	0.666747
565.2	1.17314	0.969517	0.667401
565.4	1.17432	0.970895	0.667961
565.6	1.17571	0.972553	0.668608
565.8	1.17755	0.973951	0.669475
566	1.17904	0.974833	0.669543
566.2	1.18077	0.975756	0.670562
566.4	1.18265	0.97677	0.671186
566.6	1.18425	0.978233	0.671868
566.8	1.18567	0.979566	0.672557
567	1.18711	0.98058	0.673725
567.2	1.18833	0.981787	0.674414
567.4	1.18991	0.982709	0.675452
567.6	1.19111	0.983478	0.676969
567.8	1.19248	0.984567	0.677849
568	1.19388	0.985699	0.677979
568.2	1.1956	0.987147	0.678299
568.4	1.1971	0.988236	0.6787
568.6	1.1985	0.989476	0.679632
568.8	1.19949	0.990451	0.680077
569	1.20042	0.991138	0.680282
569.2	1.20174	0.992499	0.680956
569.4	1.20257	0.993838	0.681138
569.6	1.20417	0.995087	0.681485
569.8	1.20582	0.995597	0.681831
570	1.2069	0.996295	0.681965
570.2	1.20817	0.997588	0.683028
570.4	1.20955	0.999084	0.682943
570.6	1.2104	1.00005	0.683618
570.8	1.21145	1.00099	0.684214
571	1.21272	1.002	0.685297
571.2	1.21447	1.00246	0.686024
571.4	1.21566	1.0032	0.687238
571.6	1.21703	1.00422	0.6878
571.8	1.21859	1.00555	0.688511
572	1.22021	1.00633	0.689156
572.2	1.22217	1.00763	0.690359
572.4	1.22336	1.00853	0.691396
572.6	1.22486	1.00993	0.692868
572.8	1.2264	1.01135	0.693449
573	1.22771	1.01188	0.694047
573.2	1.22899	1.0133	0.694825
573.4	1.22973	1.01436	0.695808
573.6	1.23148	1.01541	0.696184
573.8	1.23275	1.01616	0.696948
574	1.23375	1.01713	0.69712
574.2	1.23533	1.01837	0.697768
574.4	1.23664	1.01917	0.697159
574.6	1.23763	1.01965	0.697541
574.8	1.23904	1.02118	0.697679
575	1.24017	1.02229	0.698097
575.2	1.2417	1.02314	0.698823
575.4	1.24241	1.02437	0.699229
575.6	1.24381	1.02532	0.700069
575.8	1.24519	1.02688	0.700876
576	1.24688	1.02833	0.701788
576.2	1.24789	1.02965	0.7027
576.4	1.24867	1.03105	0.703387
576.6	1.24997	1.03314	0.703814
576.8	1.25098	1.03421	0.704215
577	1.25192	1.03523	0.70475
577.2	1.25342	1.03702	0.705302
577.4	1.25497	1.03838	0.705814
577.6	1.25686	1.0399	0.705736
577.8	1.25891	1.04149	0.706245
578	1.26088	1.04234	0.706449
578.2	1.26246	1.04366	0.707192
578.4	1.2638	1.04433	0.707885
578.6	1.26541	1.04508	0.708965
578.8	1.26731	1.04625	0.709876
579	1.26922	1.04649	0.710554
579.2	1.27078	1.04673	0.711641
579.4	1.27206	1.04742	0.71226
579.6	1.27382	1.0477	0.71364
579.8	1.27509	1.04865	0.714008
580	1.27647	1.04935	0.714883
580.2	1.27709	1.05001	0.715731
580.4	1.27773	1.05139	0.716373
580.6	1.27901	1.05315	0.7167
580.8	1.28034	1.05459	0.717607
581	1.2816	1.0561	0.717492
581.2	1.2828	1.05805	0.717974
581.4	1.2841	1.05947	0.718271
581.6	1.28508	1.06098	0.71912
581.8	1.28631	1.06198	0.719825
582	1.28726	1.06298	0.720837
582.2	1.28853	1.06432	0.721906
582.4	1.28974	1.06548	0.722949
582.6	1.29183	1.0666	0.723365
582.8	1.29385	1.06802	0.724227
583	1.29533	1.06908	0.724716
583.2	1.29656	1.07021	0.7253
583.4	1.29798	1.07103	0.726311
583.6	1.29937	1.07149	0.727063
583.8	1.30041	1.07303	0.727328
584	1.30197	1.07412	0.728156
584.2	1.3031	1.07515	0.729156
584.4	1.30431	1.0766	0.72969
584.6	1.30637	1.07792	0.72979
584.8	1.3082	1.0792	0.729954
585	1.30926	1.08002	0.730362
585.2	1.31077	1.08087	0.730773
585.4	1.31247	1.08128	0.730892
585.6	1.31369	1.08228	0.731539
585.8	1.31502	1.08312	0.731665
586	1.31664	1.08453	0.73192
586.2	1.31837	1.08589	0.732223
586.4	1.31956	1.08677	0.732284
586.6	1.32111	1.08798	0.732784
586.8	1.3219	1.08931	0.733067
587	1.32265	1.09063	0.733496
587.2	1.32303	1.09171	0.734255
587.4	1.32295	1.09315	0.735356
587.6	1.32355	1.09463	0.735977
587.8	1.32452	1.09608	0.736809
588	1.32609	1.09701	0.737769
588.2	1.32722	1.09846	0.738357
588.4	1.32854	1.09949	0.73885
588.6	1.33013	1.10041	0.739826
588.8	1.3319	1.10143	0.740704
589	1.33345	1.10245	0.741254
589.2	1.3352	1.10364	0.741376
589.4	1.33703	1.10424	0.741795
589.6	1.33923	1.10519	0.742416
589.8	1.34053	1.10635	0.742918
590	1.34235	1.1073	0.743164
590.2	1.34407	1.10826	0.743974
590.4	1.34528	1.10881	0.744139
590.6	1.34691	1.10976	0.745188
590.8	1.34809	1.11116	0.745609
591	1.34956	1.11251	0.746927
591.2	1.35012	1.11344	0.748428
591.4	1.35107	1.11454	0.749296
591.6	1.35272	1.11549	0.750494
591.8	1.35475	1.11644	0.751041
592	1.35647	1.11799	0.751219
592.2	1.35739	1.11926	0.751531
592.4	1.35879	1.12012	0.752608
592.6	1.36019	1.12145	0.753669
592.8	1.36202	1.12239	0.753995
593	1.36358	1.12338	0.754113
593.2	1.365	1.12457	0.75441
593.4	1.36654	1.12559	0.754491
593.6	1.36847	1.12685	0.754554
593.8	1.36901	1.12803	0.754915
594	1.37061	1.12944	0.75503
594.2	1.37242	1.13061	0.755629
594.4	1.37357	1.13172	0.755649
594.6	1.37523	1.13223	0.756711
594.8	1.37651	1.13325	0.757362
595	1.37747	1.13384	0.758606
595.2	1.37864	1.13466	0.759105
595.4	1.38022	1.13573	0.759434
595.6	1.38171	1.13697	0.760871
595.8	1.38303	1.13849	0.76098
596	1.38481	1.14021	0.761448
596.2	1.38573	1.14109	0.762673
596.4	1.38697	1.14216	0.76348
596.6	1.38844	1.14326	0.764638
596.8	1.38931	1.14407	0.765082
597	1.39026	1.14557	0.765677
597.2	1.39118	1.14681	0.766298
597.4	1.39241	1.14792	0.766518
597.6	1.39392	1.14927	0.766655
597.8	1.39462	1.15068	0.767341
598	1.39637	1.15216	0.767473
598.2	1.39782	1.15295	0.768111
598.4	1.39913	1.15366	0.768541
598.6	1.40046	1.15388	0.769008
598.8	1.40185	1.15479	0.769089
599	1.40315	1.15575	0.769646
599.2	1.40545	1.15712	0.770022
599.4	1.40705	1.15838	0.770973
599.6	1.40838	1.15889	0.771889
599.8	1.40987	1.1598	0.772217
600	1.41167	1.16031	0.772853
600.2	1.41284	1.16139	0.773597
600.4	1.41469	1.16245	0.773814
600.6	1.4158	1.16413	0.77461
600.8	1.41672	1.16524	0.774971
601	1.41811	1.16678	0.775684
601.2	1.41926	1.16784	0.776162
601.4	1.42089	1.16884	0.776591
601.6	1.42233	1.17074	0.777768
601.8	1.42385	1.17229	0.778247
602	1.4249	1.17395	0.778485
602.2	1.42602	1.17514	0.779865
602.4	1.42709	1.17677	0.780067
602.6	1.42738	1.17793	0.780399
602.8	1.42822	1.17968	0.780578
603	1.42872	1.1814	0.781716
603.2	1.42963	1.18268	0.78223
603.4	1.43052	1.18361	0.782673
603.6	1.43125	1.18411	0.782733
603.8	1.43246	1.18484	0.783756
604	1.43402	1.1858	0.784087
604.2	1.43573	1.18688	0.784332
604.4	1.43718	1.18751	0.785101
604.6	1.43863	1.189	0.785858
604.8	1.44061	1.19	0.786279
605	1.44205	1.19118	0.787162
605.2	1.44421	1.19173	0.788174
605.4	1.44637	1.19256	0.789173
605.6	1.44813	1.19419	0.790149
605.8	1.44936	1.19548	0.790236
606	1.45036	1.19639	0.791092
606.2	1.45204	1.19734	0.792084
606.4	1.45294	1.19867	0.792155
606.6	1.45386	1.19955	0.792506
606.8	1.45521	1.20167	0.792837
607	1.45656	1.20265	0.79324
607.2	1.45854	1.20336	0.793076
607.4	1.46016	1.20463	0.792982
607.6	1.46157	1.20545	0.793641
607.8	1.4632	1.20618	0.794467
608	1.46474	1.20736	0.794787
608.2	1.46606	1.2084	0.795354
608.4	1.46724	1.20991	0.796449
608.6	1.46874	1.21167	0.796703
608.8	1.47015	1.2131	0.797064
609	1.4718	1.21473	0.798365
609.2	1.47307	1.21573	0.799333
609.4	1.47392	1.21726	0.799804
609.6	1.47486	1.21826	0.800552
609.8	1.47573	1.21902	0.801327
610	1.47728	1.21981	0.801533
610.2	1.47872	1.22117	0.801642
610.4	1.48012	1.22237	0.802206
610.6	1.48159	1.22365	0.802654
610.8	1.48264	1.22525	0.803379
611	1.48412	1.22602	0.803971
611.2	1.48557	1.22674	0.804821
611.4	1.48704	1.22774	0.805727
611.6	1.48831	1.22847	0.806892
611.8	1.48997	1.22904	0.807759
612	1.4913	1.23012	0.80876
612.2	1.49237	1.23107	0.809394
612.4	1.49299	1.23242	0.809965
612.6	1.49414	1.23345	0.810117
612.8	1.49574	1.23443	0.810929
613	1.4971	1.23581	0.811602
613.2	1.49788	1.23655	0.812084
613.4	1.49948	1.23792	0.812385
613.6	1.50066	1.2384	0.813162
613.8	1.50172	1.23924	0.81312
614	1.50381	1.24062	0.81289
614.2	1.50514	1.24216	0.813074
614.4	1.50657	1.24304	0.813563
614.6	1.50763	1.24404	0.814251
614.8	1.50843	1.2451	0.814942
615	1.51009	1.24621	0.815804
615.2	1.51181	1.24732	0.816614
615.4	1.51333	1.24826	0.816987
615.6	1.51431	1.24958	0.817791
615.8	1.5162	1.25058	0.818771
616	1.51729	1.25184	0.819769
616.2	1.51827	1.25314	0.819564
616.4	1.5193	1.25463	0.820086
616.6	1.52072	1.25565	0.820749
616.8	1.52247	1.25657	0.821158
617	1.52385	1.2581	0.821246
617.2	1.52469	1.25944	0.821367
617.4	1.52616	1.26074	0.821813
617.6	1.52732	1.26154	0.822126
617.8	1.52845	1.26271	0.822
618	1.52992	1.26378	0.822416
618.2	1.53058	1.26488	0.822429
618.4	1.53171	1.26535	0.82304
618.6	1.53253	1.2666	0.823749
618.8	1.53316	1.2679	0.824156
619	1.5343	1.26906	0.824769
619.2	1.53564	1.27028	0.82473
619.4	1.53646	1.27132	0.824998
619.6	1.53732	1.27239	0.826186
619.8	1.53896	1.2737	0.826781
620	1.54044	1.2751	0.827618
620.2	1.5417	1.27652	0.827821
620.4	1.54335	1.27744	0.828645
620.6	1.54532	1.2783	0.82954
620.8	1.5474	1.27913	0.829776
621	1.54893	1.28049	0.830075
621.2	1.55075	1.28124	0.830377
621.4	1.55267	1.28209	0.831294
621.6	1.55385	1.28252	0.831701
621.8	1.55526	1.28369	0.832389
622	1.55637	1.28465	0.833326
622.2	1.55795	1.28537	0.834181
622.4	1.5594	1.28605	0.835347
622.6	1.5601	1.28716	0.835554
622.8	1.56166	1.28807	0.836556
623	1.56264	1.28922	0.836811
623.2	1.56387	1.29063	0.836798
623.4	1.56467	1.2917	0.837693
623.6	1.56541	1.29257	0.838296
623.8	1.56675	1.29408	0.838357
624	1.56842	1.29533	0.838939
624.2	1.56954	1.29644	0.839304
624.4	1.57154	1.29768	0.839699
624.6	1.57295	1.29849	0.840324
624.8	1.57433	1.29962	0.840772
625	1.57603	1.30098	0.840882
625.2	1.57743	1.30184	0.841182
625.4	1.57885	1.30304	0.841633
625.6	1.58006	1.30405	0.841322
625.8	1.58164	1.30516	0.841701
626	1.58308	1.30631	0.842484
626.2	1.58497	1.30697	0.84315
626.4	1.5865	1.30817	0.844162
626.6	1.58763	1.30928	0.844711
626.8	1.58947	1.31085	0.845753
627	1.58995	1.31205	0.846206
627.2	1.59107	1.31286	0.846596
627.4	1.59199	1.31371	0.847432
627.6	1.59284	1.31452	0.847389
627.8	1.59402	1.31538	0.847771
628	1.59558	1.31666	0.848377
628.2	1.5967	1.31786	0.848555
628.4	1.59798	1.31912	0.849398
628.6	1.59916	1.32006	0.849753
628.8	1.60099	1.32179	0.850372
629	1.60244	1.32331	0.850422
629.2	1.60384	1.32414	0.850907
629.4	1.60545	1.32504	0.850924
629.6	1.60661	1.32638	0.851115
629.8	1.60798	1.32698	0.85165
630	1.61002	1.32845	0.852725
630.2	1.61151	1.32958	0.853864
630.4	1.61306	1.33084	0.855049
630.6	1.61453	1.33193	0.855402
630.8	1.61567	1.33334	0.856
631	1.61646	1.33418	0.856694
631.2	1.61787	1.33504	0.85638
631.4	1.61889	1.33594	0.856525
631.6	1.62003	1.33707	0.856585
631.8	1.62122	1.33823	0.856989
632	1.62234	1.33953	0.857291
632.2	1.62313	1.341	0.857503
632.4	1.62405	1.34204	0.858054
632.6	1.62577	1.34319	0.858292
632.8	1.62719	1.34443	0.858733
633	1.62812	1.34534	0.859507
633.2	1.62946	1.34633	0.860446
633.4	1.63058	1.34746	0.860787
633.6	1.63185	1.34853	0.861578
633.8	1.63319	1.34896	0.862033
634	1.6349	1.35129	0.863233
634.2	1.63624	1.35249	0.864665
634.4	1.63783	1.35364	0.86564
634.6	1.63956	1.35488	0.865829
634.8	1.64072	1.35612	0.866677
635	1.64241	1.35694	0.867005
635.2	1.64402	1.35758	0.866973
635.4	1.64484	1.35865	0.86708
635.6	1.64598	1.36017	0.867411
635.8	1.64725	1.36107	0.867621
636	1.64844	1.36189	0.867477
636.2	1.64975	1.36316	0.867671
636.4	1.65064	1.36394	0.867934
636.6	1.65235	1.36538	0.868033
636.8	1.65313	1.36676	0.868004
637	1.65396	1.3676	0.868374
637.2	1.65514	1.36899	0.868793
637.4	1.65664	1.37025	0.869177
637.6	1.65749	1.3711	0.869895
637.8	1.65909	1.37301	0.871033
638	1.66059	1.37504	0.872467
638.2	1.66208	1.37566	0.873531
638.4	1.66343	1.37693	0.874528
638.6	1.66525	1.37751	0.874782
638.8	1.66653	1.37835	0.875762
639	1.66783	1.37902	0.876495
639.2	1.66914	1.37987	0.877302
639.4	1.67044	1.38102	0.877727
639.6	1.6721	1.38208	0.878446
639.8	1.67376	1.38268	0.879094
640	1.67495	1.38405	0.879365
640.2	1.67623	1.38484	0.879438
640.4	1.67688	1.38582	0.879644
640.6	1.67814	1.387	0.879847
640.8	1.67887	1.38812	0.880092
641	1.68042	1.38865	0.880429
641.2	1.6819	1.3902	0.880791
641.4	1.68346	1.39169	0.881248
641.6	1.68437	1.39269	0.882286
641.8	1.68567	1.39428	0.882869
642	1.68736	1.3952	0.882838
642.2	1.68859	1.39642	0.883012
642.4	1.68947	1.39772	0.88364
642.6	1.69112	1.39838	0.883687
642.8	1.69199	1.39966	0.884355
643	1.69344	1.40056	0.88525
643.2	1.69505	1.40151	0.885567
643.4	1.69648	1.40296	0.885803
643.6	1.69802	1.40446	0.885898
643.8	1.69948	1.40574	0.886249
644	1.70121	1.40717	0.886079
644.2	1.70275	1.40799	0.886001
644.4	1.70381	1.40993	0.88726
644.6	1.70535	1.41126	0.887777
644.8	1.70701	1.41251	0.887942
645	1.70831	1.41336	0.888081
645.2	1.70923	1.41521	0.888373
645.4	1.71042	1.41617	0.889135
645.6	1.71135	1.41672	0.889758
645.8	1.71251	1.41766	0.889917
646	1.7142	1.41867	0.890308
646.2	1.71474	1.4195	0.891276
646.4	1.7156	1.41987	0.891642
646.6	1.71702	1.42054	0.892218
646.8	1.7178	1.42124	0.893103
647	1.7191	1.42179	0.893992
647.2	1.71991	1.42272	0.894185
647.4	1.72086	1.42378	0.894524
647.6	1.72241	1.42462	0.895173
647.8	1.72419	1.42582	0.895482
648	1.72564	1.42701	0.895826
648.2	1.7268	1.42836	0.896485
648.4	1.72861	1.43011	0.897151
648.6	1.73031	1.43105	0.897044
648.8	1.73155	1.43218	0.897429
649	1.73226	1.43286	0.897918
649.2	1.73383	1.43422	0.898147
649.4	1.73528	1.43485	0.898423
649.6	1.73697	1.43594	0.898898
649.8	1.73837	1.43719	0.899516
650	1.74002	1.4382	0.900192
650.2	1.7416	1.4394	0.900762
650.4	1.74293	1.44034	0.901405
650.6	1.74449	1.44139	0.902458
650.8	1.74518	1.44205	0.903743
651	1.74642	1.44306	0.904132
651.2	1.747	1.44439	0.904433
651.4	1.74811	1.44527	0.904822
651.6	1.74947	1.4464	0.904997
651.8	1.75064	1.44796	0.90464
652	1.75135	1.44903	0.904425
652.2	1.75248	1.45025	0.904254
652.4	1.75397	1.45164	0.904024
652.6	1.75461	1.45229	0.903941
652.8	1.75527	1.45333	0.904064
653	1.75628	1.45457	0.904515
653.2	1.75795	1.45591	0.904603
653.4	1.75937	1.45725	0.904574
653.6	1.76096	1.45893	0.90533
653.8	1.76279	1.45993	0.906147
654	1.76463	1.46093	0.907302
654.2	1.76574	1.46175	0.908005
654.4	1.76754	1.46266	0.909016
654.6	1.76957	1.46358	0.91026
654.8	1.7708	1.46458	0.911319
655	1.7725	1.4653	0.912104
655.2	1.77395	1.46581	0.913438
655.4	1.7757	1.46672	0.913942
655.6	1.77708	1.46776	0.913907
655.8	1.77834	1.4689	0.914164
656	1.77908	1.46994	0.914324
656.2	1.78063	1.47108	0.914794
656.4	1.78234	1.4717	0.915286
656.6	1.78304	1.47232	0.915473
656.8	1.78431	1.47385	0.915682
657	1.78599	1.47562	0.916883
657.2	1.78733	1.47676	0.917303
657.4	1.78831	1.47864	0.917943
657.6	1.78891	1.48001	0.918753
657.8	1.79017	1.48033	0.919292
658	1.79055	1.48138	0.919382
658.2	1.79108	1.48218	0.919563
658.4	1.79256	1.48404	0.91974
658.6	1.79326	1.48572	0.920112
658.8	1.7941	1.48716	0.920758
659	1.79537	1.48831	0.921362
659.2	1.79666	1.48958	0.921314
659.4	1.79785	1.49128	0.921575
659.6	1.79888	1.49278	0.92162
659.8	1.79976	1.49407	0.922178
660	1.80105	1.49539	0.922193
660.2	1.80304	1.49585	0.922628
660.4	1.80505	1.49653	0.923264
660.6	1.80603	1.49778	0.923676
660.8	1.80761	1.49883	0.924305
661	1.8094	1.49955	0.92535
661.2	1.81079	1.50053	0.925621
661.4	1.81253	1.50151	0.926414
661.6	1.81401	1.50211	0.92658
661.8	1.81568	1.50239	0.926847
662	1.81664	1.50336	0.92702
662.2	1.81797	1.50427	0.927426
662.4	1.81882	1.50579	0.927725
662.6	1.81968	1.50725	0.928038
662.8	1.82117	1.50861	0.929025
663	1.82228	1.50963	0.929089
663.2	1.82317	1.5104	0.929378
663.4	1.82493	1.51184	0.930503
663.6	1.8259	1.51294	0.930522
663.8	1.82663	1.51394	0.930866
664	1.82803	1.51466	0.930196
664.2	1.82923	1.51516	0.930603
664.4	1.83117	1.51677	0.931129
664.6	1.83209	1.51786	0.931607
664.8	1.83362	1.51873	0.931989
665	1.83548	1.51991	0.93237
665.2	1.83702	1.52104	0.933007
665.4	1.83827	1.52215	0.933765
665.6	1.83949	1.52312	0.934219
665.8	1.84029	1.52365	0.935189
666	1.84114	1.52417	0.935826
666.2	1.84192	1.52496	0.936969
666.4	1.84282	1.52614	0.937616
666.6	1.84371	1.52727	0.937846
666.8	1.84527	1.52869	0.938674
667	1.8468	1.52932	0.938741
667.2	1.84843	1.53046	0.939555
667.4	1.85018	1.53163	0.940103
667.6	1.8506	1.533	0.940008
667.8	1.85199	1.5346	0.940475
668	1.85385	1.53591	0.940553
668.2	1.85523	1.53739	0.941224
668.4	1.85709	1.53882	0.941405
668.6	1.85805	1.54021	0.941794
668.8	1.85949	1.54165	0.941789
669	1.86101	1.54263	0.941375
669.2	1.86205	1.54377	0.941499
669.4	1.86328	1.54507	0.941467
669.6	1.86459	1.54621	0.941393
669.8	1.86554	1.54691	0.941851
670	1.86663	1.5475	0.941849
670.2	1.86789	1.54833	0.942191
670.4	1.86982	1.54938	0.942384
670.6	1.87106	1.54999	0.943071
670.8	1.87315	1.55115	0.943953
671	1.87481	1.5519	0.94459
671.2	1.87567	1.55314	0.945626
671.4	1.87668	1.55403	0.946913
671.6	1.87769	1.556	0.947743
671.8	1.87978	1.55707	0.948799
672	1.8813	1.55795	0.949344
672.2	1.88228	1.55908	0.94955
672.4	1.88355	1.56035	0.950532
672.6	1.88449	1.56205	0.951106
672.8	1.88631	1.56355	0.951115
673	1.88744	1.56413	0.951511
673.2	1.88879	1.56502	0.951334
673.4	1.88985	1.56563	0.95144
673.6	1.89063	1.56621	0.952009
673.8	1.89158	1.56693	0.951721
674	1.89296	1.56714	0.951556
674.2	1.89468	1.56783	0.951788
674.4	1.89589	1.56841	0.952052
674.6	1.89696	1.56918	0.952277
674.8	1.89825	1.57035	0.952432
675	1.89954	1.57104	0.952159
675.2	1.90031	1.5723	0.952664
675.4	1.90145	1.57382	0.953332
675.6	1.90288	1.57552	0.953614
675.8	1.90425	1.57713	0.954105
676	1.90563	1.57881	0.954715
676.2	1.90628	1.5805	0.95531
676.4	1.90745	1.58252	0.955905
676.6	1.90846	1.58403	0.956288
676.8	1.90995	1.58516	0.956822
677	1.91055	1.58629	0.957678
677.2	1.91201	1.58752	0.957538
677.4	1.9131	1.58862	0.958557
677.6	1.9147	1.58942	0.958696
677.8	1.9159	1.59054	0.958021
678	1.9179	1.59062	0.958045
678.2	1.91914	1.59119	0.95868
678.4	1.92064	1.5919	0.959245
678.6	1.92231	1.59248	0.959954
678.8	1.9238	1.59344	0.960437
679	1.92529	1.59402	0.960445
679.2	1.92626	1.59505	0.961282
679.4	1.92721	1.59602	0.962028
679.6	1.92858	1.59732	0.962871
679.8	1.92948	1.59861	0.963555
680	1.9307	1.5999	0.96417
680.2	1.93118	1.60151	0.964076
680.4	1.93222	1.60331	0.964381
680.6	1.93308	1.60473	0.965649
680.8	1.93427	1.60623	0.966055
681	1.93536	1.60781	0.966562
681.2	1.93678	1.60849	0.966523
681.4	1.93804	1.60944	0.96675
681.6	1.9395	1.61061	0.966848
681.8	1.94058	1.61203	0.967118
682	1.94211	1.6126	0.967467
682.2	1.94339	1.61342	0.968377
682.4	1.94484	1.61413	0.968692
682.6	1.94593	1.61415	0.968989
682.8	1.94703	1.61482	0.969288
683	1.94786	1.61533	0.96903
683.2	1.94903	1.61585	0.969203
683.4	1.95017	1.61646	0.969659
683.6	1.95168	1.61794	0.969736
683.8	1.95253	1.61933	0.970303
684	1.95337	1.62137	0.970203
684.2	1.95459	1.62323	0.970254
684.4	1.95555	1.62469	0.971492
684.6	1.95694	1.62567	0.972002
684.8	1.95849	1.62679	0.972007
685	1.96003	1.62765	0.972214
685.2	1.96129	1.62839	0.972193
685.4	1.96224	1.62996	0.97276
685.6	1.96372	1.63154	0.973503
685.8	1.96492	1.63281	0.974209
686	1.96606	1.63321	0.974531
686.2	1.96742	1.63383	0.97502
686.4	1.96883	1.63437	0.975627
686.6	1.96982	1.63511	0.976229
686.8	1.9708	1.63573	0.976378
687	1.97236	1.6368	0.976262
687.2	1.9742	1.63752	0.97653
687.4	1.97578	1.63857	0.976551
687.6	1.97719	1.64053	0.977005
687.8	1.97805	1.64219	0.977647
688	1.97936	1.644	0.977812
688.2	1.98101	1.64556	0.978307
688.4	1.9821	1.64688	0.97873
688.6	1.9838	1.64804	0.978223
688.8	1.98506	1.64952	0.978044
689	1.98603	1.65047	0.977948
689.2	1.98666	1.6515	0.977786
689.4	1.98717	1.65264	0.978026
689.6	1.98806	1.65349	0.977948
689.8	1.98864	1.65401	0.977997
690	2.01147	1.67554	0.993233
690.2	2.01145	1.67536	0.992928
690.4	2.01175	1.67496	0.992525
690.6	2.01222	1.67511	0.992113
690.8	2.01265	1.67535	0.992225
691	2.01343	1.67567	0.99249
691.2	2.01397	1.67557	0.992238
691.4	2.01405	1.67558	0.992124
691.6	2.01472	1.67605	0.992098
691.8	2.01482	1.67607	0.991862
692	2.01514	1.67612	0.991686
692.2	2.01454	1.6769	0.99181
692.4	2.01411	1.67796	0.991047
692.6	2.01434	1.6781	0.990813
692.8	2.01361	1.67884	0.990154
693	2.01343	1.67895	0.989151
693.2	2.01307	1.67958	0.988954
693.4	2.0128	1.67965	0.988192
693.6	2.01318	1.67931	0.987747
693.8	2.01311	1.67968	0.9878
694	2.0131	1.67968	0.987425
694.2	2.01293	1.68038	0.987027
694.4	2.01313	1.68052	0.986927
694.6	2.01369	1.68072	0.987201
694.8	2.01429	1.68066	0.988602
695	2.01477	1.68043	0.988949
695.2	2.01531	1.67968	0.988816
695.4	2.01508	1.67967	0.989272
695.6	2.01561	1.6796	0.990071
695.8	2.01536	1.6785	0.989939
696	2.01567	1.67847	0.990078
696.2	2.01522	1.67943	0.990475
696.4	2.01579	1.67896	0.99036
696.6	2.01615	1.67868	0.99029
696.8	2.01528	1.67879	0.989899
697	2.01601	1.67785	0.989963
697.2	2.01612	1.67861	0.990383
697.4	2.01651	1.67873	0.990569
697.6	2.01688	1.67901	0.990885
697.8	2.0167	1.67917	0.991239
698	2.01683	1.67924	0.991324
698.2	2.01642	1.67975	0.991238
698.4	2.01635	1.67901	0.991508
698.6	2.01644	1.67872	0.991947
698.8	2.01611	1.67873	0.992056
699	2.01558	1.67887	0.991366
699.2	2.01497	1.67889	0.991091
699.4	2.01373	1.67916	0.990945
699.6	2.01399	1.67856	0.990846
699.8	2.0138	1.67818	0.989942
700	2.01383	1.67842	0.9896
700.2	2.01377	1.67858	0.989273
700.4	2.01369	1.67843	0.98894
700.6	2.01312	1.67843	0.988688
700.8	2.01261	1.678	0.989068
701	2.01337	1.67846	0.989313
701.2	2.01319	1.67949	0.989988
701.4	2.01401	1.6793	0.990009
701.6	2.01453	1.67998	0.990009
701.8	2.01484	1.68054	0.990446
702	2.01563	1.68076	0.990981
702.2	2.0158	1.68079	0.991123
702.4	2.0164	1.68038	0.991236
702.6	2.01622	1.68063	0.991272
702.8	2.01641	1.68119	0.991326
703	2.01649	1.68165	0.991312
703.2	2.0167	1.68174	0.991407
703.4	2.01727	1.68163	0.990882
703.6	2.01786	1.68109	0.990198
703.8	2.01778	1.68084	0.989489
704	2.01722	1.68094	0.988711
704.2	2.01707	1.68081	0.988158
704.4	2.01676	1.68112	0.98768
704.6	2.01623	1.68071	0.987305
704.8	2.01565	1.68078	0.987397
705	2.01599	1.68138	0.987768
705.2	2.01615	1.68127	0.988111
705.4	2.01642	1.68164	0.987769
705.6	2.01585	1.6819	0.987894
705.8	2.01578	1.6822	0.989067
706	2.01565	1.68179	0.989516
706.2	2.01508	1.68161	0.989737
706.4	2.01464	1.68085	0.990208
706.6	2.01414	1.6808	0.990731
706.8	2.01446	1.68125	0.99149
707	2.01458	1.68141	0.991868
707.2	2.01488	1.6811	0.991994
707.4	2.01497	1.68112	0.991858
707.6	2.01484	1.68076	0.992141
707.8	2.01546	1.68082	0.99226
708	2.01582	1.68139	0.992364
708.2	2.01647	1.68168	0.992617
708.4	2.01649	1.68183	0.992674
708.6	2.01633	1.68199	0.992631
708.8	2.01639	1.6821	0.992763
709	2.01717	1.68227	0.993085
709.2	2.01706	1.68253	0.993184
709.4	2.01661	1.6832	0.992673
709.6	2.01592	1.68296	0.992851
709.8	2.01609	1.683	0.993136
710	2.01585	1.68266	0.992484
710.2	2.01556	1.68302	0.992086
710.4	2.01537	1.68254	0.991981
710.6	2.01533	1.68275	0.99185
710.8	2.01543	1.68317	0.991989
711	2.01555	1.68312	0.991608
711.2	2.0158	1.6826	0.990843
711.4	2.01576	1.68282	0.991426
711.6	2.01633	1.68282	0.991316
711.8	2.01727	1.68327	0.991018
712	2.01761	1.6838	0.991259
712.2	2.01752	1.68414	0.991149
712.4	2.0174	1.68388	0.990919
712.6	2.01705	1.68381	0.990597
712.8	2.01738	1.68381	0.99084
713	2.01737	1.68395	0.990647
713.2	2.01721	1.68457	0.990637
713.4	2.0167	1.6846	0.990518
713.6	2.01638	1.68431	0.990976
713.8	2.01659	1.684	0.990491
714	2.0165	1.6838	0.990629
714.2	2.01613	1.6841	0.990549
714.4	2.01617	1.68356	0.991001
714.6	2.01661	1.68283	0.991323
714.8	2.01657	1.6827	0.991539
715	2.01668	1.68214	0.991093
715.2	2.01664	1.68187	0.991097
715.4	2.01685	1.68226	0.991807
715.6	2.01716	1.68229	0.991482
715.8	2.0167	1.68239	0.991556
716	2.01647	1.6826	0.991334
716.2	2.01627	1.68291	0.990981
716.4	2.01616	1.68262	0.99077
716.6	2.01602	1.68286	0.990925
716.8	2.01626	1.68348	0.990895
717	2.01604	1.6843	0.990249
717.2	2.0161	1.68516	0.990562
717.4	2.01536	1.68531	0.990683
717.6	2.01514	1.6855	0.990363
717.8	2.01556	1.68554	0.990817
718	2.0152	1.68518	0.99094
718.2	2.0153	1.68576	0.99078
718.4	2.01543	1.68529	0.990743
718.6	2.0159	1.68424	0.990754
718.8	2.01556	1.68421	0.99072
719	2.01567	1.68384	0.990427
719.2	2.01529	1.68418	0.990218
719.4	2.01579	1.68434	0.990555
719.6	2.01534	1.68361	0.990305
719.8	2.01521	1.68365	0.989984
720	2.0159	1.68382	0.989421
720.2	2.01639	1.68373	0.989107
720.4	2.01698	1.68342	0.989135
720.6	2.0173	1.68357	0.989443
720.8	2.0175	1.68413	0.989231
721	2.01777	1.68478	0.990003
721.2	2.01763	1.6846	0.990332
721.4	2.01823	1.68524	0.990409
721.6	2.01914	1.6852	0.990396
721.8	2.0198	1.6852	0.991047
722	2.01993	1.68534	0.990957
722.2	2.02045	1.68533	0.990892
722.4	2.02042	1.68517	0.990686
722.6	2.02052	1.68481	0.990801
722.8	2.02078	1.68548	0.990916
723	2.02083	1.68578	0.990881
723.2	2.02051	1.68593	0.99095
723.4	2.02064	1.68536	0.991116
723.6	2.02019	1.68561	0.990893
723.8	2.01974	1.68606	0.990587
724	2.01919	1.68626	0.990207
724.2	2.01873	1.68577	0.990426
724.4	2.01824	1.6855	0.99075
724.6	2.01759	1.68535	0.991111
724.8	2.01741	1.68541	0.99118
725	2.01704	1.68461	0.992211
725.2	2.01675	1.68424	0.992314
725.4	2.01735	1.68415	0.992852
725.6	2.01796	1.68316	0.992949
725.8	2.01772	1.68286	0.993471
726	2.01817	1.6827	0.99348
726.2	2.01821	1.68236	0.992929
726.4	2.01842	1.68261	0.992654
726.6	2.01885	1.68302	0.99268
726.8	2.0195	1.68349	0.993135
727	2.01956	1.68381	0.993026
727.2	2.01974	1.68449	0.993075
727.4	2.01979	1.68485	0.992031
727.6	2.01939	1.68601	0.991742
727.8	2.01863	1.68623	0.991663
728	2.01854	1.6866	0.991267
728.2	2.01886	1.68667	0.991183
728.4	2.01838	1.68671	0.991362
728.6	2.01829	1.68649	0.991244
728.8	2.01823	1.68607	0.991381
729	2.01823	1.68629	0.991905
729.2	2.01831	1.68661	0.992016
729.4	2.01898	1.6864	0.992189
729.6	2.01945	1.68656	0.991886
729.8	2.01912	1.6871	0.992002
730	2.0196	1.68704	0.991673
730.2	2.01978	1.68753	0.991969
730.4	2.01983	1.68748	0.991912
730.6	2.01987	1.68818	0.992111
730.8	2.02004	1.68802	0.992094
731	2.02041	1.68868	0.991615
731.2	2.02044	1.68874	0.991759
731.4	2.02024	1.68872	0.991099
731.6	2.02008	1.68885	0.991431
731.8	2.01973	1.68846	0.991441
732	2.01986	1.68811	0.99144
732.2	2.01991	1.68772	0.991819
732.4	2.01965	1.68697	0.992063
732.6	2.02001	1.68663	0.992038
732.8	2.01967	1.68654	0.992576
733	2.02024	1.68643	0.992402
733.2	2.02043	1.68637	0.992814
733.4	2.02029	1.68675	0.992684
733.6	2.02009	1.68705	0.993005
733.8	2.01987	1.68701	0.99341
734	2.02004	1.68647	0.993338
734.2	2.0201	1.68658	0.993107
734.4	2.01993	1.68694	0.992294
734.6	2.01977	1.68701	0.992131
734.8	2.01953	1.68729	0.991864
735	2.01985	1.68753	0.991495
735.2	2.01934	1.68731	0.991889
735.4	2.01946	1.68776	0.991248
735.6	2.01941	1.68772	0.991165
735.8	2.01922	1.68751	0.990935
736	2.01997	1.68758	0.991048
736.2	2.02056	1.68795	0.990814
736.4	2.02107	1.68796	0.990484
736.6	2.02125	1.68833	0.991008
736.8	2.02124	1.6887	0.990706
737	2.02173	1.68878	0.990725
737.2	2.02154	1.68896	0.990711
737.4	2.02161	1.68915	0.990473
737.6	2.02194	1.68923	0.991216
737.8	2.02185	1.68916	0.991166
738	2.022	1.68925	0.990698
738.2	2.02194	1.68984	0.990702
738.4	2.02182	1.69004	0.991232
738.6	2.02119	1.68908	0.992085
738.8	2.02066	1.68915	0.992589
739	2.02106	1.68869	0.993094
739.2	2.0208	1.68893	0.993743
739.4	2.02064	1.68931	0.993635
739.6	2.02063	1.6889	0.993935
739.8	2.0211	1.68888	0.993667
740	2.02163	1.68914	0.994095
740.2	2.02153	1.68957	0.99417
740.4	2.0215	1.68936	0.99404
740.6	2.02143	1.68953	0.99442
740.8	2.02131	1.68964	0.993762
741	2.02135	1.68942	0.993757
741.2	2.02164	1.68931	0.993378
741.4	2.02228	1.68933	0.993409
741.6	2.0222	1.68936	0.993148
741.8	2.02173	1.68909	0.992927
742	2.02146	1.68895	0.992611
742.2	2.02094	1.6884	0.99269
742.4	2.02077	1.6881	0.993308
742.6	2.02024	1.68799	0.99317
742.8	2.02077	1.68741	0.992843
743	2.0213	1.68726	0.993065
743.2	2.0211	1.68741	0.992485
743.4	2.0205	1.68742	0.992085
743.6	2.02059	1.68736	0.991736
743.8	2.02065	1.68763	0.991493
744	2.02014	1.68814	0.991638
744.2	2.01989	1.68875	0.991456
744.4	2.01977	1.68879	0.991327
744.6	2.02014	1.68936	0.991652
744.8	2.02018	1.68957	0.991593
745	2.02055	1.68989	0.992065
745.2	2.0209	1.68982	0.992271
745.4	2.02106	1.68969	0.992
745.6	2.02145	1.68965	0.99176
745.8	2.02097	1.68972	0.991882
746	2.02129	1.69003	0.991984
746.2	2.02134	1.68954	0.992135
746.4	2.02184	1.68951	0.992793
746.6	2.02246	1.68914	0.99288
746.8	2.02315	1.68816	0.993298
747	2.023	1.68876	0.993581
747.2	2.02275	1.68924	0.993139
747.4	2.0228	1.68917	0.99332
747.6	2.02264	1.68911	0.993566
747.8	2.02255	1.68884	0.993743
748	2.02234	1.68883	0.99373
748.2	2.0229	1.68846	0.993863
748.4	2.02274	1.68808	0.99355
748.6	2.02305	1.68817	0.993337
748.8	2.02236	1.68764	0.992958
749	2.02246	1.68803	0.99264
749.2	2.02244	1.68769	0.992102
749.4	2.02282	1.68755	0.991405
749.6	2.02316	1.68749	0.99101
749.8	2.02302	1.68779	0.991001
750	2.02349	1.6879	0.991193
750.2	2.02378	1.68795	0.991811
750.4	2.02408	1.688	0.992008
750.6	2.02445	1.68883	0.9922
750.8	2.02434	1.68885	0.991813
751	2.0245	1.68945	0.992167
751.2	2.02415	1.68979	0.992541
751.4	2.024	1.68947	0.992977
751.6	2.02428	1.68937	0.993709
751.8	2.02446	1.68872	0.993736
752	2.02494	1.68838	0.993682
752.2	2.02518	1.68829	0.994171
752.4	2.02512	1.6882	0.99401
752.6	2.02506	1.6881	0.993874
752.8	2.02485	1.68808	0.993773
753	2.02518	1.68847	0.993971
753.2	2.0247	1.68843	0.993907
753.4	2.02489	1.68806	0.993538
753.6	2.02482	1.68858	0.993853
753.8	2.02478	1.68908	0.994001
754	2.02438	1.68938	0.993522
754.2	2.0245	1.68951	0.993505
754.4	2.02394	1.68957	0.992894
754.6	2.02375	1.69028	0.992568
754.8	2.02351	1.69019	0.992551
755	2.02345	1.69056	0.992886
755.2	2.02301	1.69054	0.992305
755.4	2.02324	1.69044	0.992545
755.6	2.02361	1.68994	0.992654
755.8	2.02381	1.6896	0.992594
756	2.02372	1.68912	0.9929
756.2	2.02376	1.68903	0.993577
756.4	2.02372	1.68902	0.993284
756.6	2.02365	1.68929	0.993611
756.8	2.02376	1.68948	0.993855
757	2.02345	1.68965	0.993998
757.2	2.02368	1.69006	0.993953
757.4	2.02455	1.68946	0.993843
757.6	2.02457	1.69028	0.994485
757.8	2.02473	1.69043	0.994194
758	2.02521	1.69013	0.993868
758.2	2.02527	1.69006	0.994427
758.4	2.02541	1.69047	0.993749
758.6	2.02588	1.69071	0.993221
758.8	2.02619	1.69097	0.992719
759	2.0264	1.69046	0.992358
759.2	2.027	1.69014	0.992154
759.4	2.02744	1.69035	0.99292
759.6	2.02707	1.69027	0.99251
759.8	2.02736	1.6902	0.99281
760	2.02652	1.69003	0.992526
760.2	2.02651	1.69057	0.992659
760.4	2.02604	1.69045	0.992499
760.6	2.02629	1.69019	0.992904
760.8	2.02584	1.69004	0.992206
761	2.02599	1.69022	0.992043
761.2	2.02631	1.69027	0.992323
761.4	2.02613	1.69022	0.992437
761.6	2.02554	1.69065	0.992958
761.8	2.02536	1.69044	0.99273
762	2.02527	1.69096	0.992931
762.2	2.02458	1.69111	0.993464
762.4	2.02464	1.69072	0.992882
762.6	2.02475	1.69061	0.993102
762.8	2.02479	1.69067	0.993129
763	2.02501	1.69031	0.993719
763.2	2.02543	1.69074	0.993848
763.4	2.02549	1.69108	0.993572
763.6	2.02532	1.69161	0.99318
763.8	2.02594	1.69152	0.99368
764	2.02641	1.69158	0.993587
764.2	2.02685	1.69175	0.993619
764.4	2.02789	1.69172	0.993476
764.6	2.02824	1.69189	0.993249
764.8	2.02815	1.69221	0.99253
765	2.02834	1.69211	0.992784
765.2	2.02824	1.69196	0.992576
765.4	2.02811	1.69197	0.992106
765.6	2.02785	1.69162	0.991867
765.8	2.02817	1.69168	0.991559
766	2.02809	1.69159	0.991637
766.2	2.02776	1.6907	0.991949
766.4	2.02797	1.69023	0.99161
766.6	2.0279	1.69039	0.991298
766.8	2.02773	1.6905	0.991182
767	2.02739	1.69028	0.991167
767.2	2.02723	1.69039	0.991585
767.4	2.02699	1.69067	0.99144
767.6	2.02678	1.69091	0.991896
767.8	2.0264	1.69106	0.992618
768	2.02706	1.69145	0.993193
768.2	2.02686	1.69177	0.993775
768.4	2.027	1.69189	0.994314
768.6	2.02592	1.69178	0.994135
768.8	2.02591	1.69178	0.993762
769	2.02616	1.69128	0.99371
769.2	2.02648	1.69077	0.99331
769.4	2.02657	1.69095	0.993045
769.6	2.02703	1.6907	0.992413
769.8	2.02745	1.69052	0.992276
770	2.0276	1.68968	0.991794
770.2	2.02788	1.68983	0.991912
770.4	2.02818	1.6898	0.99166
770.6	2.02827	1.69015	0.991457
770.8	2.02835	1.69001	0.991671
771	2.02796	1.68986	0.991763
771.2	2.02779	1.68952	0.992182
771.4	2.02753	1.68939	0.992255
771.6	2.02749	1.68939	0.992952
771.8	2.02733	1.68962	0.993638
772	2.0279	1.68939	0.994352
772.2	2.02797	1.68943	0.995238
772.4	2.02764	1.6899	0.995313
772.6	2.02799	1.69064	0.995165
772.8	2.02849	1.69087	0.994869
773	2.02892	1.6908	0.994833
773.2	2.02871	1.69093	0.994636
773.4	2.02857	1.69168	0.994279
773.6	2.02884	1.69126	0.994301
773.8	2.02899	1.69173	0.994247
774	2.02939	1.69164	0.99408
774.2	2.0292	1.69225	0.994239
774.4	2.02941	1.69202	0.993705
774.6	2.02905	1.69215	0.993422
774.8	2.02841	1.69192	0.993361
775	2.02804	1.69145	0.9932
775.2	2.02777	1.69108	0.993478
775.4	2.0275	1.69078	0.993555
775.6	2.02731	1.69071	0.993571
775.8	2.02701	1.69046	0.993763
776	2.02707	1.69021	0.994277
776.2	2.02706	1.69064	0.994483
776.4	2.02681	1.691	0.994271
776.6	2.02748	1.69184	0.994029
776.8	2.02758	1.69146	0.99349
777	2.02796	1.69144	0.99378
777.2	2.02769	1.6914	0.994278
777.4	2.02807	1.69165	0.994222
777.6	2.02867	1.69167	0.994526
777.8	2.02938	1.69218	0.993972
778	2.02969	1.6921	0.993794
778.2	2.02997	1.69216	0.993391
778.4	2.03038	1.69204	0.992804
778.6	2.03036	1.6923	0.992998
778.8	2.03043	1.69244	0.992896
779	2.03064	1.6925	0.993209
779.2	2.03034	1.69239	0.992972
779.4	2.03003	1.69212	0.992894
779.6	2.0298	1.69204	0.992515
779.8	2.02955	1.69195	0.992731
780	2.02928	1.69229	0.992506
780.2	2.02886	1.69263	0.992149
780.4	2.02876	1.69311	0.992337
780.6	2.02889	1.69334	0.991901
780.8	2.02867	1.69243	0.9917
781	2.02824	1.69266	0.991964
781.2	2.02774	1.69282	0.992295
781.4	2.02794	1.69311	0.992395
781.6	2.0284	1.6935	0.992311
781.8	2.02853	1.69358	0.992596
782	2.02878	1.69375	0.992858
782.2	2.02928	1.69344	0.993129
782.4	2.02961	1.69402	0.993243
782.6	2.03003	1.69387	0.993775
782.8	2.03009	1.69399	0.993832
783	2.03039	1.69388	0.994119
783.2	2.03052	1.69353	0.993366
783.4	2.03089	1.6935	0.993355
783.6	2.03092	1.69334	0.992766
783.8	2.03121	1.69359	0.993228
784	2.03086	1.69398	0.993037
784.2	2.03112	1.69369	0.992648
784.4	2.03134	1.69365	0.992697
784.6	2.03119	1.69386	0.991947
784.8	2.0313	1.69422	0.991753
785	2.03102	1.69531	0.992051
785.2	2.03091	1.69538	0.992068
785.4	2.03094	1.69586	0.992159
785.6	2.03124	1.69616	0.992393
785.8	2.0312	1.696	0.992963
786	2.03175	1.69649	0.993011
786.2	2.03183	1.69645	0.993415
786.4	2.03167	1.697	0.993759
786.6	2.03152	1.69636	0.993869
786.8	2.03126	1.69623	0.993568
787	2.03126	1.69613	0.993618
787.2	2.03104	1.69535	0.993723
787.4	2.03103	1.69498	0.993737
787.6	2.03088	1.69502	0.993737
787.8	2.03092	1.69463	0.993795
788	2.03162	1.69457	0.993446
788.2	2.03191	1.69436	0.993251
788.4	2.03181	1.69454	0.993162
788.6	2.0316	1.69486	0.992406
788.8	2.03155	1.69525	0.992238
789	2.03141	1.69581	0.992043
789.2	2.03161	1.69584	0.991505
789.4	2.03186	1.69628	0.991517
[truncated: 1,002 more rows]

## Sheet: Fig. 2b
Week 2
mRNA Membrane-anchored S-2P 5 ug	mRNA Membrane-anchored S-2P 1 ug	mRNA Membrane-anchored S-2P 0.2 ug	mRNA Rpk9-I3-01NS 5 ug	mRNA Rpk9-I3-01NS 1 ug	mRNA Rpk9-I3-01NS 0.2 ug	mRNA Rpk9-I53-50A 5 ug	mRNA Rpk9-I53-50A 1 ug	mRNA Rpk9-I53-50A 0.2 ug	Protein S-2P-foldon	Protein Rpk9-I53-50A	Protein Rpk9-I53-50	Protein Rpk9-I3-01NS	Empty LNP
3172	3383	361.1	20381	6652	2336	2056	341.6	247	682.4	50	2673	1102	50
2600	1560	266.3	13774	5369	3072	1442	583.1	85.31	335.9	50	2625	1669	337.4
2740	2095	442.7	8264	5503	1718	975.5	445.1	109.1	546.5	50	1380	502.1	50
2873	1899	324.6	13268	6974	2998	526	532.7	69.73	173.8	50	1852	725.3	144.8
2488	2184	738.2	8705	5882	1980	938.6	355.6	195.9	503.1	50	3307	543.2	50
3174	2456	452.4	14974	7681	2400	714	460.4	153	255	50	2900	996.2
3412	1698	560.8	14109	9307	3220	1404	916.7	660.7	530.8	50	1803	1115
2773	811.8	572.5	11249	7104	2846	541.4	617.7	226.4	250.9	50	3980	1938
2501	1599	855.2	10795	8428	3079	570.6	574.3	261.5	559	50	4707	671.6
1927	1320	433.1	9888	8731	2542	756.9	658.8	441.2	563.8	50	4571	575.8
Week 5
mRNA Membrane-anchored S-2P 5 ug	mRNA Membrane-anchored S-2P 1 ug	mRNA Membrane-anchored S-2P 0.2 ug	mRNA Rpk9-I3-01NS 5 ug	mRNA Rpk9-I3-01NS 1 ug	mRNA Rpk9-I3-01NS 0.2 ug	mRNA Rpk9-I53-50A 5 ug	mRNA Rpk9-I53-50A 1 ug	mRNA Rpk9-I53-50A 0.2 ug	Protein S-2P-foldon	Protein Rpk9-I53-50A	Protein Rpk9-I53-50	Protein Rpk9-I3-01NS	Empty LNP
119970	20443	10441	272279	97395	92418	79178	19847	6903	48092	37812	57176	28689	50
110646	18012	11935	266448	51671	78554	52229	29807	12014	54041	14629	78595	12529	50
67451	17341	12536	260365	78239	53247	67274	22309	13836	63531	40414	69428	77118	50
107950	32305	7181	244331	93829	48052	37785	23918	8022	11680	70557	90277	35157	50
79898	27902	14627	317338	82891	64362	74652	18541	10306	56659	30757	88335	50548	123
71139	30090	7129	240200	150054	85329	47791	16516	8252	83719	10223	39748	88057
55476	37258	13798	245689	113141	86631	62563	42858	19721	35554	26394	71605	66475
38348	17996	21517	194286	80070	42821	45266	42072	6645	36275	16080	96965	19587
46144	12075	9194	235929	180158	51852	42849	18081	14479	57318	53344	103786	34837
49684	22880	5920	174464	113754	99993	45787	33235	17557	15094	33594	80663	53947

## Sheet: Fig. 2c
Week 2
mRNA Membrane-anchored S-2P 5 ug	mRNA Rpk9-I3-01NS 5 ug	mRNA Rpk9-I53-50A 5 ug	mRNA Membrane-anchored S-2P 1 ug	mRNA Rpk9-I3-01NS 1 ug	mRNA Rpk9-I53-50A 1 ug	mRNA Membrane-anchored S-2P 0.2 ug	mRNA Rpk9 I3-01NS 0.2 ug	mRNA Rpk9-I53-50A 0.2 ug	Protein S-2P-foldon	Protein Rpk9-I53-50A	Protein Rpk9-I53-50	Protein Rpk9-I3-01NS	Empty LNP
33	333.4	33	70.12	125.4	33	33	284.3	33		33	934.7	1576
75.72	290.6	33	33	106.5	33	33	562.4	33	33	33	367.7	208.9	33
44.53	258.5	33	50.03	97.3	33	33	33	33	33	33	67.45	60.78	33
98.06	246.2	33	33	124.6	33	33	212	33	33	33	137.1	142.7	33
43.39	443.7	33	33	104.8	33	33	33	33	33	33	133.9	100.3	33
33	293.9	33	240.4	467.1	33	33	33	33	33	33	407.2
52.84	396.4	33	33	101.1	33	33	192.4	33	33	33		214.9
33	179.9	33	33	151.6	33	33	387.1	33	33	33	275.9	55.97
33	439.3	33	33	446.2	33	33.4	33	33	33	33	820	406
33	320.4	33	33.4	182.3	33	33	73.23	33	33	33		33
Week 5
mRNA Membrane-anchored S-2P 5 ug	mRNA Rpk9-I3-01NS 5 ug	mRNA Rpk9-I53-50A 5 ug	mRNA Membrane-anchored S-2P 1 ug	mRNA Rpk9-I3-01NS 1 ug	mRNA Rpk9-I53-50A 1 ug	mRNA Membrane-anchored S-2P 0.2 ug	mRNA Rpk9 I3-01NS 0.2 ug	mRNA Rpk9-I53-50A 0.2 ug	Protein S-2P-foldon	Protein Rpk9-I53-50A	Protein Rpk9-I53-50	Protein Rpk9-I3-01NS	Empty LNP
11733	15256	16884	206.8	18354	1355	1673	25867	186.5	306.3	1004	8399	1869	33
9849	25719	8100	438.6	6026	1753	642.4	24390	2639	565.8	33	5099	558.7	33
7414	41866	4890	572.1	11956	1277	3139	8054	1451	371.9	884.4	8412	4021	33
7189	24550	2101	2022	15175	1229	1408	4481	2269	419.7	2567	11019	1850	33
6222	56054	7791	2944	9235	4805	969	3153	1960	4039	706.8	11680	3472	33
5596	28676	7123	4289	54319	1173	466.6	9014	702.5	7286	33.46	3622	2777
5563	39577	17082	5632	13657	8287	944.9	12956	3868	622.7	3928	14742	11622
4257	57522	10021	679.3	15957	3689	342.7	5127	832.1	978.5	348.8	14949	954.6
4840	41629	4653	777.8	25940	3206	2058	5047	574.8	916.6	1066	8537	2616
3122	26458	2696	3392	14161	12172	1038	25506	7803	83.7	2072	8626	910.6

## Sheet: Fig. 2d
Week 2
mRNA Membrane-anchored S-2P 5 ug	mRNA Rpk9-I3-01NS 5 ug	mRNA Rpk9-I53-50A 5 ug	mRNA Membrane-anchored S-2P 1 ug	mRNA Rpk9-I3-01NS 1 ug	mRNA Rpk9-I53-50A 1 ug	mRNA Membrane-anchored S-2P 0.2 ug	mRNA Rpk9 I3-01NS 0.2 ug	mRNA Rpk9-I53-50A 0.2 ug	Protein S-2P-foldon	Protein Rpk9-I53-50A	Protein Rpk9-I53-50	Protein Rpk9-I3-01NS	Empty LNP
16.5	16.5	16.5	16.5	56.11	16.5	16.5	16.5	16.5		16.5	16.5	16.5	16.5
16.5	101.1	16.5	16.5	16.5	16.5	16.5	16.5	16.5	16.5	16.5	16.5	16.5	16.5
16.5	16.5	16.5	16.5	16.5	16.5	16.5	16.5	16.5	16.5	16.5	16.5	16.5	16.5
16.5	34.05	16.5	16.5	16.5	16.5	16.5	16.5	16.5	16.5	16.5	16.5	16.5	16.5
16.5	16.5	16.5	16.5	16.5	16.5	16.5	16.5	16.5	16.5	16.5	16.5	16.5	16.5
16.5	16.5	16.5	141.4	16.5	16.5	16.5	16.5	16.5	16.5	16.5	32.91
16.5	16.5	16.5	16.5	16.5	16.5	16.5	16.5	16.5	16.5	16.5		16.5
16.5	16.5	16.5	16.5	105.7	16.5	16.5	16.5	16.5	16.5	16.5	19.93	550.8
16.5	16.5	16.5	16.5	16.5	16.5	16.5	68.87	16.5	16.5	16.5	16.5	16.5
16.5	16.5	16.5	16.5	320	16.5	16.5	16.5	16.5	16.5	16.5		16.5
Week 5
mRNA Membrane-anchored S-2P 5 ug	mRNA Rpk9-I3-01NS 5 ug	mRNA Rpk9-I53-50A 5 ug	mRNA Membrane-anchored S-2P 1 ug	mRNA Rpk9-I3-01NS 1 ug	mRNA Rpk9-I53-50A 1 ug	mRNA Membrane-anchored S-2P 0.2 ug	mRNA Rpk9 I3-01NS 0.2 ug	mRNA Rpk9-I53-50A 0.2 ug	Protein S-2P-foldon	Protein Rpk9-I53-50A	Protein Rpk9-I53-50	Protein Rpk9-I3-01NS	Empty LNP
314.7	427	308.4	33	575.1	186.4	98.91	102.5	33	34.66	94.89	33.83	33	33
36.51	1110	102.6	34.15	103.2	312.1	33	315.9	152.5	299.1	33	47.05	33	33
878.4	406.7	102.4	35.39	301.2	33	33	33	33	33	77.72	811.2	241.6	33
134.7	1614	100.1	120.3	965.4	33	33	205.3	384.8	33	44.81	784.3	37.21	33
107.2	385.6	288	33	315.5	33	33	50.93	33	34.37	73.91	306.6	151.9	33
37.11	298.2	159.8	305.6	1701	33	33.41	1026	33	33	33	226.3	68.28
110.4	256.9	285.9	33	933.7	329.4	33.77	2272	601	65.2	33	100.4	164.9
69.56	326.6	229.4	102	2656	348.1	33	100.7	33	33	33	106.9	226.9
135.8	645.4	2667	33	73.85	583.6	33	438.5	71.37	33	33	33.56	33.75
215.6	982.4	295.6	33	2602	99.82	108.2	491.3	168.6	33	33	368.1	296.5

## Sheet: Fig. 3b
Lung IFNγ+ CD4 T cells
mRNA Rpk9-I3-01NS	mRNA Rpk9-I53-50A	mRNA Membrane-anchored S-2P	Protein Rpk9-I3-01NS	Protein S-2P-foldon	Protein Rpk9-I53-50A	Unimmunized
0.11	0.089	0.94	0.12	0.27	0.15	0.031
0.064	0.043	0.51	0.58	0.85	0.26	0.042
0.088	0.032	0.58	0.065	0.36	0.072	0.14
0.069	0.06	0.77	0.11	0.36	0.038	0.033
0.067	0.022	1.07	0.075	0.48	0.059	0.087
Lung IL-2+ CD4 T cells
mRNA Rpk9-I3-01NS	mRNA Rpk9-I53-50A	mRNA Membrane-anchored S-2P	Protein Rpk9-I3-01NS	Protein S-2P-foldon	Protein Rpk9-I53-50A	Unimmunized
0.072	0.089	0.45	0.87	1.45	1.76	0.031
0.043	0.054	0.43	4.74	2.76	1.97	0.17
0.063	0.088	0.41	0.19	1.58	0.24	0.07
0.057	0.09	0.71	1.01	1.39	1.36	0
0.013	0.087	0.64	0.52	1.44	0.78	0.17
Lung TNFα+ CD4 T cells
mRNA Rpk9-I3-01NS	mRNA Rpk9-I53-50A	mRNA Membrane-anchored S-2P	Protein Rpk9-I3-01NS	Protein S-2P-foldon	Protein Rpk9-I53-50A	Unimmunized
0.06	0.038	1.07	1.77	1.9	2.92	0
0.053	0.032	0.69	8.71	3.45	3.04	0.042
0.05	0.016	0.56	0.27	2.09	0.26	0
0.046	0.03	0.95	1.59	1.99	1.72	0.033
0.027	0.022	1.13	0.62	1.6	0.92	0
Spleen IFNγ+ CD4 T cells
mRNA Rpk9-I3-01NS	mRNA Rpk9-I53-50A	mRNA Membrane-anchored S-2P	Protein Rpk9-I3-01NS	Protein S-2P-foldon	Protein Rpk9-I53-50A	Unimmunized
0.039	0.05	0.85	0.057	0.067	0.071	0
0.079	0.052	0.3	0.065	0.084	0	0.033
0.078	0.033	0.46	0.059	0.048	0	0
0.094	0.074	0.39	0.069	0.14	0.03	0.01
0.05	0.06	0.4	0.055	0.076	0	0.033
Spleen IL-2+ CD4 T cells
mRNA Rpk9-I3-01NS	mRNA Rpk9-I53-50A	mRNA Membrane-anchored S-2P	Protein Rpk9-I3-01NS	Protein S-2P-foldon	Protein Rpk9-I53-50A	Unimmunized
0.023	0.095	0.52	0.14	0.16	0.21	0
0.056	0.11	0.36	0.12	0.19	0.13	0.033
0.06	0.059	0.5	0.13	0.29	0.095	0
0.15	0.068	0.25	0.086	0.2	0.15	0.031
0.066	0.093	0.4	0.11	0.18	0.12	0.016
Lung TNFα+ CD4 T cells
mRNA Rpk9-I3-01NS	mRNA Rpk9-I53-50A	mRNA Membrane-anchored S-2P	Protein Rpk9-I3-01NS	Protein S-2P-foldon	Protein Rpk9-I53-50A	Unimmunized
0.023	0.12	0.88	0.16	0.15	0.19	0
0.061	0.028	0.44	0.11	0.26	0.05	0
0.03	0.026	0.62	0.059	0.2	0.016	0
0.079	0.012	0.44	0.051	0.19	0.09	0
0.05	0.038	0.48	0.018	0.064	0.017	0

## Sheet: Fig. 3c
Lung IFNγ+ CD8 T cells
mRNA Rpk9-I3-01NS	mRNA Rpk9-I53-50A	mRNA Membrane-anchored S-2P	Protein Rpk9-I3-01NS	Protein S-2P-foldon	Protein Rpk9-I53-50A	Unimmunized
23	13.9	36.5	0.02	2.31	0.065	0.18
20.3	29.3	16.2	0.092	1.11	0.25	0.37
35.7	28	27.9	0.18	0.27	0.15	0.19
29.6	29.6	49	0.19	7.98	0.15	0.25
17.6	19	9.27	0.062	0.65	0.11	0.064
Lung IL-2+ CD8 T cells
mRNA Rpk9-I3-01NS	mRNA Rpk9-I53-50A	mRNA Membrane-anchored S-2P	Protein Rpk9-I3-01NS	Protein S-2P-foldon	Protein Rpk9-I53-50A	Unimmunized
4.23	1.61	2.7	0.25	0.47	0.11	0.09
3.44	5.03	1.72	0.18	0.25	0.17	0.3
5.64	3.83	2.14	0.086	0.14	0.11	0.19
5.5	5.92	3.76	0.046	0.48	0.29	0.061
1.43	3	0.73	0.093	0.23	0.19	0.25
Lung TNFα+ CD8 T cells
mRNA Rpk9-I3-01NS	mRNA Rpk9-I53-50A	mRNA Membrane-anchored S-2P	Protein Rpk9-I3-01NS	Protein S-2P-foldon	Protein Rpk9-I53-50A	Unimmunized
21.9	13.2	27.2	0.098	2.33	0.13	0.045
19.3	28.4	11.9	0.13	1.03	0.32	0.3
33.8	27.1	21.2	0.2	0.23	0.11	0.14
27.7	28.9	22.1	0.14	6.66	0.18	0.12
15.1	17.2	6.95	0.11	0.6	0.13	0.25
Spleen IFNγ+ CD8 T cells
mRNA Rpk9-I3-01NS	mRNA Rpk9-I53-50A	mRNA Membrane-anchored S-2P	Protein Rpk9-I3-01NS	Protein S-2P-foldon	Protein Rpk9-I53-50A	Unimmunized
12.9	3.43	22.7	0.074	0.42	0.13	0.08
9.09	2.99	10.8	0.11	0.35	0.083	0.052
10	8.24	15	0.1	0.17	0.024	0.073
13.5	7.48	26.6	0.046	1.23	0.048	0.075
3.51	6.42	2.02	0.059	0.23	0.095	0.11
Spleen IL-2+ CD8 T cells
mRNA Rpk9-I3-01NS	mRNA Rpk9-I53-50A	mRNA Membrane-anchored S-2P	Protein Rpk9-I3-01NS	Protein S-2P-foldon	Protein Rpk9-I53-50A	Unimmunized
2.21	0.8	2.22	0.15	0.27	0.053	0
1.32	0.71	1.55	0.22	0.19	0.083	0.052
1.67	2	1.89	0.2	0.18	0.098	0.037
2.11	2.39	2.65	0.25	0.19	0.14	0.057
0.47	1.45	0.14	0.21	0.19	0.21	0.022
Lung TNFα+ CD8 T cells
mRNA Rpk9-I3-01NS	mRNA Rpk9-I53-50A	mRNA Membrane-anchored S-2P	Protein Rpk9-I3-01NS	Protein S-2P-foldon	Protein Rpk9-I53-50A	Unimmunized
11.4	2.65	18.1	0.12	0.42	0.027	0
7.6	1.93	7.64	0.22	0.28	0.055	0.052
8.88	6.38	11.5	0.18	0.17	0	0.037
11.7	6.87	16.8	0.023	0.84	0.096	0.094
2.29	4.69	1.49	0.029	0.11	0.095	0.087

## Sheet: Fig. 4b
mRNA Membrane-anchored S-2P	mRNA Rpk9-I53-50A	mRNA Rpk9-I3-01NS	mRNA Luciferase	Buffer
959	983	7775	40	40
686	2224	32886	40	40
268	861	4307	40	40
393	898	8331	40	40
2213	1731	22401	40	100
546	905	16751	40	40
759	1321	40839	40	40
396	1738	17459	40	40
632	6532	31005	40	56
282	2243	19456	40	40
			40

## Sheet: Fig. 4c
dpi	mRNA Membrane-anchored S-2P
0	100	100	100	100	100	100	100	100	100	100
1	100	102.488	101.604	100	99.4924	98.4127	100.966	100.897	102.538	100
2	100.995	100.498	101.604	101.17	100	97.8836	99.5169	97.7579	102.538	98.4925
3						96.8254	98.5507	94.6188	98.9848	96.9849
4						97.3545	100	95.5157	103.553	97.9899
dpi	mRNA Rpk9-I53-50A
0	100	100	100	100	100	100	100	100	100	100
1	100	98.5507	101.648	98.5	98.9691	101.402	100.493	99.5	100.502	99.0431
2	99.537	99.5169	102.198	100	100.516	101.869	100.985	99.5	100.502	100.478
3						100.935	97.537	97	99.4975	98.5646
4						101.869	97.537	96.5	100	98.5646
dpi	mRNA Rpk9-I3-01NS
0	100	100	100	100	100	100	100	100	100	100
1	101.402	102.139	100.546	100	99.5349	106.897	99.4792	100.546	92.1182	98.1651
2	101.869	102.674	102.186	102.139	98.6047	101.478	99.4792	101.639	99.0148	101.376
3						99.0148	96.875	100	96.0591	98.6239
4						100.493	96.875	100.546	95.0739	98.6239
dpi	mRNA Luciferase
0	100	100	100	100	100	100	100	100	100	100	100
1	100.502	100.469	99.5122	98.1132	98.9418	100.498	100	102.525	103.846	100	101
2	93.9698	94.3662	97.561	93.8679	93.6508	96.5174	98.5	98.9899	95.1923	94.3299	95.5
3						88.5572	90	91.4141	86.5385	85.0516	86
4						83.5821	82.5	86.8687	82.2115		79
dpi	Buffer
0	100	100	100	100	100	100	100	100	100	100
1	98.9899	98.6047	101.026	99.5238	102.809	93.8461	95.0249	95.3271	96.7391	93.7198
2	96.9697	94.8837	95.8974	95.7143	98.3146	97.9487	96.5174	96.2617	97.8261	94.2029
3						89.2308	89.0547	88.785	86.9565	86.9565
4						82.0513	82.0896	82.7103		80.6763

[truncated: 8 more sheets: Fig. 4d, Fig. 4e, Fig. 4f, Fig. 5b, Fig. 5c, Fig. 5d, Fig. 5e, Fig. 5f]
